# Supplementary material for: Physiological and transcriptomic evaluation of salt tolerance in Egyptian tomato landraces at the seedling stage
Source: BMC Plant Biol. 2025 Apr 22;25:507. doi: 10.1186/s12870-025-06358-4 (PMC12013233; doi:10.1186/s12870-025-06358-4)
Supplement: Supplementary file 1 — Supplementary Material 1 [file 12870_2025_6358_MOESM1_ESM.xlsx]

## Sheet: Sheet1
Supplementary table 1:List of genes related with salt tolerance in tomato.
Gene name	Gene ID		Function	Reference
AAO3	Solyc01g009230	AT2G27150	Arabidopsis aldehyde oxidase, catalyzes final step in ABA biosynthesis	Seo, M., Peeters, A. J., Koiwai, H., Oritani, T., Marion-Poll, A., Zeevaart, J. A., Koornneef, M., Kamiya, Y., & Koshiba, T. (2000). The Arabidopsis aldehyde oxidase 3 (AAO3) gene product catalyzes the final step in abscisic acid biosynthesis in leaves. Proceedings of the National Academy of Sciences of the United States of America, 97(23), 12908–12913. https://doi.org/10.1073/pnas.220426197
	Solyc01g088170
	Solyc11g071580
	Solyc11g071600
	Solyc11g071610
	Solyc11g071620
ABCG22	Solyc01g006720	AT5G06530	ABC-transporter	Kuromori, T., Sugimoto, E., & Shinozaki, K. (2011). Arabidopsis mutants of AtABCG22, an ABC transporter gene, increase water transpiration and drought susceptibility. The Plant journal : for cell and molecular biology, 67(5), 885–894. https://doi.org/10.1111/j.1365-313X.2011.04641.x
	Solyc04g070970
ABCG40	Solyc05g053570	AT1G15520	ABC-transporter, ABA import	Kang, J., Hwang, J. U., Lee, M., Kim, Y. Y., Assmann, S. M., Martinoia, E., & Lee, Y. (2010). PDR-type ABC transporter mediates cellular uptake of the phytohormone abscisic acid. Proceedings of the National Academy of Sciences of the United States of America, 107(5), 2355–2360. https://doi.org/10.1073/pnas.0909222107
	Solyc05g053590
	Solyc05g053600
	Solyc05g053610
	Solyc08g067610
	Solyc08g067620
	Solyc09g091660
	Solyc09g091670
	Solyc12g098210
	Solyc12g100180
	Solyc12g100190
ABF3	Solyc01g108080	AT4G34000	ABA responsive element (ABRE) binding bZIP factor	Kang, J. Y., Choi, H. I., Im, M. Y., & Kim, S. Y. (2002). Arabidopsis basic leucine zipper proteins that mediate stress-responsive abscisic acid signaling. The Plant cell, 14(2), 343–357. https://doi.org/10.1105/tpc.010362
	Solyc10g050210
	Solyc11g044560
ABH1/CBP80	Solyc10g005530	AT2G13540	subunit of mRNA cap-binding complex	Hugouvieux, V., Kwak, J. M., & Schroeder, J. I. (2001). An mRNA cap binding protein, ABH1, modulates early abscisic acid signal transduction in Arabidopsis. Cell, 106(4), 477–487. https://doi.org/10.1016/s0092-8674(01)00460-3
ABO1/ELO1	Solyc05g054630	AT5G13680	subunit of Elongator, a multifunctional complex with roles in transcription elongation, secretion and tRNA modification	Chen, Z., Zhang, H., Jablonowski, D., Zhou, X., Ren, X., Hong, X., Schaffrath, R., Zhu, J. K., & Gong, Z. (2006). Mutations in ABO1/ELO2, a subunit of holo-Elongator, increase abscisic acid sensitivity and drought tolerance in Arabidopsis thaliana. Molecular and cellular biology, 26(18), 6902–6912. https://doi.org/10.1128/MCB.00433-06
ADAP	Solyc03g117720	AT1G16060	ARIA-interacting, AP2 domain	Lee, S. J., Cho, D. I., Kang, J. Y., & Kim, S. Y. (2009). An ARIA-interacting AP2 domain protein is a novel component of ABA signaling. Molecules and cells, 27(4), 409–416. https://doi.org/10.1007/s10059-009-0058-3
	Solyc12g010490
adc	Solyc01g110440	AT2G16500	arginine decarboxylase; polyamine biosynthesis	Capell, T., Bassie, L., & Christou, P. (2004). Modulation of the polyamine biosynthetic pathway in transgenic rice confers tolerance to drought stress. Proceedings of the National Academy of Sciences of the United States of America, 101(26), 9909–9914. https://doi.org/10.1073/pnas.0306974101
	Solyc10g054440
ADR1	Solyc04g079420	AT1G33560	coiled-coil-nucleotide-binding site-LRR protein	Chini, A., Grant, J. J., Seki, M., Shinozaki, K., & Loake, G. J. (2004). Drought tolerance established by enhanced expression of the CC-NBS-LRR gene, ADR1, requires salicylic acid, EDS1 and ABI1. The Plant journal : for cell and molecular biology, 38(5), 810–822. https://doi.org/10.1111/j.1365-313X.2004.02086.x
AGO1	Solyc03g098280	AT1G48410	Argonaute1	Li, W., Cui, X., Meng, Z., Huang, X., Xie, Q., Wu, H., Jin, H., Zhang, D., & Liang, W. (2012). Transcriptional regulation of Arabidopsis MIR168a and argonaute1 homeostasis in abscisic acid and abiotic stress responses. Plant physiology, 158(3), 1279–1292. https://doi.org/10.1104/pp.111.188789
	Solyc06g072300
	Solyc09g082830
	Solyc12g006790
AHK1	Solyc02g083680	AT2G17820	histidine kinase	Tran, L. S., Urao, T., Qin, F., Maruyama, K., Kakimoto, T., Shinozaki, K., & Yamaguchi-Shinozaki, K. (2007). Functional analysis of AHK1/ATHK1 and cytokinin receptor histidine kinases in response to abscisic acid, drought, and salt stress in Arabidopsis. Proceedings of the National Academy of Sciences of the United States of America, 104(51), 20623–20628. https://doi.org/10.1073/pnas.0706547105
ALDH22A1	Solyc12g099290	AT3G66658	aldehyde dehydrogenase	Huang, W., Ma, X., Wang, Q., Gao, Y., Xue, Y., Niu, X., Yu, G., & Liu, Y. (2008). Significant improvement of stress tolerance in tobacco plants by overexpressing a stress-responsive aldehyde dehydrogenase gene from maize (Zea mays). Plant molecular biology, 68(4-5), 451–463. https://doi.org/10.1007/s11103-008-9382-9
AnnAt4	Solyc01g097520	AT2G38750	Annexin4	Huh, S. M., Noh, E. K., Kim, H. G., Jeon, B. W., Bae, K., Hu, H. C., Kwak, J. M., & Park, O. K. (2010). Arabidopsis annexins AnnAt1 and AnnAt4 interact with each other and regulate drought and salt stress responses. Plant & cell physiology, 51(9), 1499–1514. https://doi.org/10.1093/pcp/pcq111
	Solyc01g097550
APX2	Solyc06g005150	AT1G07890	Ascorbate peroxidase 2, H2O2 scavenger	Rossel, J. B., Walter, P. B., Hendrickson, L., Chow, W. S., Poole, A., Mullineaux, P. M., & Pogson, B. J. (2006). A mutation affecting ASCORBATE PEROXIDASE 2 gene expression reveals a link between responses to high light and drought tolerance. Plant, cell & environment, 29(2), 269–281. https://doi.org/10.1111/j.1365-3040.2005.01419.x
	Solyc06g005160
AREB1	Solyc04g078840	AT1G45249	bZIP TF, ABRE binding	Furihata, T., Maruyama, K., Fujita, Y., Umezawa, T., Yoshida, R., Shinozaki, K., & Yamaguchi-Shinozaki, K. (2006). Abscisic acid-dependent multisite phosphorylation regulates the activity of a transcription activator AREB1. Proceedings of the National Academy of Sciences of the United States of America, 103(6), 1988–1993. https://doi.org/10.1073/pnas.0505667103
AtATL78	Solyc11g005290	AT1G49230	RING E3 ubiquitin ligase	Kim, S. J., & Kim, W. T. (2013). Suppression of Arabidopsis RING E3 ubiquitin ligase AtATL78 increases tolerance to cold stress and decreases tolerance to drought stress. FEBS letters, 587(16), 2584–2590. https://doi.org/10.1016/j.febslet.2013.06.038
	Solyc11g005280
	Solyc11g005300
	Solyc11g005310
	Solyc11g005320
ATHB6	Solyc11g010270	AT2G22430	homeodomain protein, target of ABI1	Himmelbach, A., Hoffmann, T., Leube, M., Höhener, B., & Grill, E. (2002). Homeodomain protein ATHB6 is a target of the protein phosphatase ABI1 and regulates hormone responses in Arabidopsis. The EMBO journal, 21(12), 3029–3038. https://doi.org/10.1093/emboj/cdf316
	Solyc05g051460
AtrbohD	Solyc01g099620	AT5G47910	NADPH oxidase catalytical subunit	Kwak, J. M., Mori, I. C., Pei, Z. M., Leonhardt, N., Torres, M. A., Dangl, J. L., Bloom, R. E., Bodde, S., Jones, J. D., & Schroeder, J. I. (2003). NADPH oxidase AtrbohD and AtrbohF genes function in ROS-dependent ABA signaling in Arabidopsis. The EMBO journal, 22(11), 2623–2633. https://doi.org/10.1093/emboj/cdg277
	Solyc01g099620
	Solyc01g099620
	Solyc01g099620
AtrbohF	Solyc01g099620	AT1G64060	NADPH oxidase catalytical subunit	Kwak, J. M., Mori, I. C., Pei, Z. M., Leonhardt, N., Torres, M. A., Dangl, J. L., Bloom, R. E., Bodde, S., Jones, J. D., & Schroeder, J. I. (2003). NADPH oxidase AtrbohD and AtrbohF genes function in ROS-dependent ABA signaling in Arabidopsis. The EMBO journal, 22(11), 2623–2633. https://doi.org/10.1093/emboj/cdg277
	Solyc03g117980
	Solyc06g068680
	Solyc07g042460
	Solyc08g081690
AVP1	Solyc01g100390	AT1G15690	vacuolar membrane H+-Pyrophosphatase	Gaxiola, R. A., Li, J., Undurraga, S., Dang, L. M., Allen, G. J., Alper, S. L., & Fink, G. R. (2001). Drought- and salt-tolerant plants result from overexpression of the AVP1 H+-pump. Proceedings of the National Academy of Sciences of the United States of America, 98(20), 11444–11449. https://doi.org/10.1073/pnas.191389398
	Solyc03g117480
	Solyc06g068240
	Solyc07g007600
	Solyc12g009840
BnPIP1	Solyc06g011350	AT3G53420	Plasma membrane intrinsic proteins	Afzal, Z., Howton, T. C., Sun, Y., & Mukhtar, M. S. (2016). The Roles of Aquaporins in Plant Stress Responses. Journal of developmental biology, 4(1), 9. https://doi.org/10.3390/jdb4010009
	Solyc11g069430
BnPtdIns-PLC2	Solyc05g052760	AT3G08510	phosphatidylinositol-specific phospholipase C2	Georges, F., DAS, S., Ray, H., Bock, C., Nokhrina, K., Kolla, V. A., & Keller, W. (2009). Over-expression of Brassica napus phosphatidylinositol-phospholipase C2 in canola induces significant changes in gene expression and phytohormone distribution patterns, enhances drought tolerance and promotes early flowering and maturation. Plant, cell & environment, 32(12), 1664–1681. https://doi.org/10.111…
	Solyc06g007120
	Solyc06g051630
	Solyc10g076710
	Solyc06g051620
SlAP2	Solyc06g050520	AT2G40350	AP2 domain TF	Shukla, R. K., Raha, S., Tripathi, V., & Chattopadhyay, D. (2006). Expression of CAP2, an APETALA2-family transcription factor from chickpea, enhances growth and tolerance to dehydration and salt stress in transgenic tobacco. Plant physiology, 142(1), 113–123. https://doi.org/10.1104/pp.106.081752
	Solyc05g052410
CAU1	Solyc08g005970	AT4G31120	H4R3sme2 (for histone H4 Arg 3 with symmetric dimethylation)-type histone methylase protein arginine methytransferase5/Shk1 binding protein1	Fu, Y. L., Zhang, G. B., Lv, X. F., Guan, Y., Yi, H. Y., & Gong, J. M. (2013). Arabidopsis histone methylase CAU1/PRMT5/SKB1 acts as an epigenetic suppressor of the calcium signaling gene CAS to mediate stomatal closure in response to extracellular calcium. The Plant cell, 25(8), 2878–2891. https://doi.org/10.1105/tpc.113.113886
CBF4	Solyc03g026270	AT5G51990	DREB family TF	Haake, V., Cook, D., Riechmann, J. L., Pineda, O., Thomashow, M. F., & Zhang, J. Z. (2002). Transcription factor CBF4 is a regulator of drought adaptation in Arabidopsis. Plant physiology, 130(2), 639–648. https://doi.org/10.1104/pp.006478
	Solyc03g026280
	Solyc03g124110
	Solyc03g026270
	Solyc03g026280
	Solyc03g124110
CBF4	Solyc03g026270	AT4G25470	CBF/DREB TF	Oh, S. J., Kwon, C. W., Choi, D. W., Song, S. I., & Kim, J. K. (2007). Expression of barley HvCBF4 enhances tolerance to abiotic stress in transgenic rice. Plant biotechnology journal, 5(5), 646–656. https://doi.org/10.1111/j.1467-7652.2007.00272.x
	Solyc03g026280
	Solyc03g124110
	Solyc03g026270
	Solyc03g124110
CBP20	Solyc02g062620	AT5G44200	Cap Binding Protein 20 (mRNA cap)	Kim, S., Yang, J. Y., Xu, J., Jang, I. C., Prigge, M. J., & Chua, N. H. (2008). Two cap-binding proteins CBP20 and CBP80 are involved in processing primary MicroRNAs. Plant & cell physiology, 49(11), 1634–1644. https://doi.org/10.1093/pcp/pcn146
CDPK7	Solyc01g112250	AT2G17290	calcium-dependent protein kinase	Saijo, Y., Hata, S., Kyozuka, J., Shimamoto, K., & Izui, K. (2000). Over-expression of a single Ca2+-dependent protein kinase confers both cold and salt/drought tolerance on rice plants. The Plant journal : for cell and molecular biology, 23(3), 319–327. https://doi.org/10.1046/j.1365-313x.2000.00787.x
	Solyc10g074570
CIPK03	Solyc01g008850	AT1G30270	calcineurin B-like protein-interacting protein kinase	Xiang, Y., Huang, Y., & Xiong, L. (2007). Characterization of stress-responsive CIPK genes in rice for stress tolerance improvement. Plant physiology, 144(3), 1416–1428. https://doi.org/10.1104/pp.107.101295
	Solyc11g062410
	Solyc02g021440
CLCc	Solyc01g103140	AT5G49890	chloride channel	Jossier, M., Kroniewicz, L., Dalmas, F., Le Thiec, D., Ephritikhine, G., Thomine, S., Barbier-Brygoo, H., Vavasseur, A., Filleur, S., & Leonhardt, N. (2010). The Arabidopsis vacuolar anion transporter, AtCLCc, is involved in the regulation of stomatal movements and contributes to salt tolerance. The Plant journal : for cell and molecular biology, 64(4), 563–576. https://doi.org/10.1111/j.1365-313…
	Solyc02g068080
	Solyc07g007690
	Solyc10g044470
	Solyc02g094060
CMO	Solyc07g008310	AT4G29890	Choline monooxygenase; glycine betaine biosynthesis	Shen, Y. G., Du, B. X., Zhang, W. K., Zhang, J. S., & Chen, S. Y. (2002). AhCMO, regulated by stresses in Atriplex hortensis, can improve drought tolerance in transgenic tobacco. TAG. Theoretical and applied genetics. Theoretische und angewandte Genetik, 105(6-7), 815–821. https://doi.org/10.1007/s00122-002-1006-1
	Solyc07g008300
COIN	Solyc10g080520	AT3G54360	RING-finger protein	Liu, K., Wang, L., Xu, Y., Chen, N., Ma, Q., Li, F., & Chong, K. (2007). Overexpression of OsCOIN, a putative cold inducible zinc finger protein, increased tolerance to chilling, salt and drought, and enhanced proline level in rice. Planta, 226(4), 1007–1016. https://doi.org/10.1007/s00425-007-0548-5
CPK21	Solyc01g008740	AT4G04720	calcium-dependent protein kinase	Franz, S., Ehlert, B., Liese, A., Kurth, J., Cazalé, A. C., & Romeis, T. (2011). Calcium-dependent protein kinase CPK21 functions in abiotic stress response in Arabidopsis thaliana. Molecular plant, 4(1), 83–96. https://doi.org/10.1093/mp/ssq064
	Solyc03g031670
	Solyc04g081910
	Solyc07g064610
	Solyc08g008170
CPK23	Solyc03g031670	AT4G04740	calcium-dependent protein kinase	Ma, S. Y., & Wu, W. H. (2007). AtCPK23 functions in Arabidopsis responses to drought and salt stresses. Plant molecular biology, 65(4), 511–518. https://doi.org/10.1007/s11103-007-9187-2
CpMYB10	Solyc01g057910	AT5G49620	MYB TF	Villalobos, M. A., Bartels, D., & Iturriaga, G. (2004). Stress tolerance and glucose insensitive phenotypes in Arabidopsis overexpressing the CpMYB10 transcription factor gene. Plant physiology, 135(1), 309–324. https://doi.org/10.1104/pp.103.034199
	Solyc05g053330
CrNCED1	Solyc08g016720	AT1G30100	ABA biosynthesis	Xian, L., Sun, P., Hu, S., Wu, J., & Liu, J. H. (2014). Molecular cloning and characterization of CrNCED1, a gene encoding 9-cis-epoxycarotenoid dioxygenase in Citrus reshni, with functions in tolerance to multiple abiotic stresses. Planta, 239(1), 61–77. https://doi.org/10.1007/s00425-013-1963-4
	Solyc07g056570
CRT	Solyc05g056230	AT1G08450	Calreticulin, Ca2+ binding protein	Jia, X. Y., Xu, C. Y., Jing, R. L., Li, R. Z., Mao, X. G., Wang, J. P., & Chang, X. P. (2008). Molecular cloning and characterization of wheat calreticulin (CRT) gene involved in drought-stressed responses. Journal of experimental botany, 59(4), 739–751. https://doi.org/10.1093/jxb/erm369
	Solyc04g048900
DHAR2	Solyc05g054760	AT1G75270	dehydroascorbate reductase	Amin E. E., Naoyoshi K., Ghazi H. B., Hironori K., Takeshi S., Isao M., Toshiyuki S., Shinobu I., Kiyoshi T. (2006). Enhanced tolerance to ozone and drought stresses in transgenic tobacco overexpressing dehydroascorbate reductase in cytosol. Physiologia Plantarum. 127(1):57-65.https://doi.org/10.1111/j.1399-3054.2006.00624.x
DREB1A/CBF3	Solyc03g026280	AT4G25480	DREB family TF	Kasuga, M., Miura, S., Shinozaki, K., & Yamaguchi-Shinozaki, K. (2004). A combination of the Arabidopsis DREB1A gene and stress-inducible rd29A promoter improved drought- and low-temperature stress tolerance in tobacco by gene transfer. Plant & cell physiology, 45(3), 346–350. https://doi.org/10.1093/pcp/pch037
	Solyc03g026270
	Solyc03g124110
SlCYP175A	Solyc03g007960	AT4G25700	beta-carotene hydroxylase, ABA biosynthesis	Du, H., Wang, N., Cui, F., Li, X., Xiao, J., & Xiong, L. (2010). Characterization of the beta-carotene hydroxylase gene DSM2 conferring drought and oxidative stress resistance by increasing xanthophylls and abscisic acid synthesis in rice. Plant physiology, 154(3), 1304–1318. https://doi.org/10.1104/pp.110.163741
	Solyc03g007960
ERA1	Solyc02g086870	AT5G40280	farnesyltransferase	Pei, Z. M., Ghassemian, M., Kwak, C. M., McCourt, P., & Schroeder, J. I. (1998). Role of farnesyltransferase in ABA regulation of guard cell anion channels and plant water loss. Science (New York, N.Y.), 282(5387), 287–290. https://doi.org/10.1126/science.282.5387.287
ERD1	Solyc03g117950	AT5G51070	chloroplast-targeted Clp protease reg SU	Tran, L. S., Nakashima, K., Sakuma, Y., Osakabe, Y., Qin, F., Simpson, S. D., Maruyama, K., Fujita, Y., Shinozaki, K., & Yamaguchi-Shinozaki, K. (2007). Co-expression of the stress-inducible zinc finger homeodomain ZFHD1 and NAC transcription factors enhances expression of the ERD1 gene in Arabidopsis. The Plant journal : for cell and molecular biology, 49(1), 46–63. https://doi.org/10.1111/j.136…
	Solyc03g118340
	Solyc12g042060
FAR1	Solyc02g068550	AT4G15090	FAR-RED IMPAIRED RESPONSE1, key positive transcription factors in the phytochrome A pathway	Tang, W., Ji, Q., Huang, Y., Jiang, Z., Bao, M., Wang, H., & Lin, R. (2013). FAR-RED ELONGATED HYPOCOTYL3 and FAR-RED IMPAIRED RESPONSE1 transcription factors integrate light and abscisic acid signaling in Arabidopsis. Plant physiology, 163(2), 857–866. https://doi.org/10.1104/pp.113.224386
	Solyc03g121630
	Solyc07g043270
	Solyc08g060840
FHY3	Solyc02g068550	AT3G22170	FAR-RED ELONGATED HYPOCOTYL3, key positive transcription factors in the phytochrome A pathway	Tang, W., Ji, Q., Huang, Y., Jiang, Z., Bao, M., Wang, H., & Lin, R. (2013). FAR-RED ELONGATED HYPOCOTYL3 and FAR-RED IMPAIRED RESPONSE1 transcription factors integrate light and abscisic acid signaling in Arabidopsis. Plant physiology, 163(2), 857–866. https://doi.org/10.1104/pp.113.224386
	Solyc07g043270
	Solyc08g060840
	Solyc03g121630
GCR1	Solyc08g061260	AT1G48270	putative G protein-coupled receptor	Pandey, S., & Assmann, S. M. (2004). The Arabidopsis putative G protein-coupled receptor GCR1 interacts with the G protein alpha subunit GPA1 and regulates abscisic acid signaling. The Plant cell, 16(6), 1616–1632. https://doi.org/10.1105/tpc.020321
GF14lambda	Solyc04g076060	AT5G10450	14-3-3 protein	Yan, J., He, C., Wang, J., Mao, Z., Holaday, S. A., Allen, R. D., & Zhang, H. (2004). Overexpression of the Arabidopsis 14-3-3 protein GF14 lambda in cotton leads to a "stay-green" phenotype and improves stress tolerance under moderate drought conditions. Plant & cell physiology, 45(8), 1007–1014. https://doi.org/10.1093/pcp/pch115
	Solyc11g010470
GL1-2	Solyc03g117800	AT5G57800	wax biosynthesis	Islam, M. A., Du, H., Ning, J., Ye, H., & Xiong, L. (2009). Characterization of Glossy1-homologous genes in rice involved in leaf wax accumulation and drought resistance. Plant molecular biology, 70(4), 443–456. https://doi.org/10.1007/s11103-009-9483-0
	Solyc07g006300
GmERF3	Solyc03g123500	AT1G53910	AP2/ERF-like transcription factor	Zhang, G., Chen, M., Li, L., Xu, Z., Chen, X., Guo, J., & Ma, Y. (2009). Overexpression of the soybean GmERF3 gene, an AP2/ERF type transcription factor for increased tolerances to salt, drought, and diseases in transgenic tobacco. Journal of experimental botany, 60(13), 3781–3796. https://doi.org/10.1093/jxb/erp214
	Solyc12g049560
	Solyc06g063070
GmTP55	Solyc03g122310	AT1G54100	stress-induced plant antiquitin-like protein	Rodrigues, S. M., Andrade, M. O., Gomes, A. P., Damatta, F. M., Baracat-Pereira, M. C., & Fontes, E. P. (2006). Arabidopsis and tobacco plants ectopically expressing the soybean antiquitin-like ALDH7 gene display enhanced tolerance to drought, salinity, and oxidative stress. Journal of experimental botany, 57(9), 1909–1918. https://doi.org/10.1093/jxb/erj132
GolS1	Solyc01g079170	AT2G47180	Galactinol Synthase, catalyzes the first step in the biosynthesis of Raffinose Family Oligosaccharides (RFOs) from UDP-galactose	Taji, T., Ohsumi, C., Iuchi, S., Seki, M., Kasuga, M., Kobayashi, M., Yamaguchi-Shinozaki, K., & Shinozaki, K. (2002). Important roles of drought- and cold-inducible genes for galactinol synthase in stress tolerance in Arabidopsis thaliana. The Plant journal : for cell and molecular biology, 29(4), 417–426. https://doi.org/10.1046/j.0960-7412.2001.01227.x
GORK	Solyc03g097940	AT5G37500	outward K+ channel	Hosy, E., Vavasseur, A., Mouline, K., Dreyer, I., Gaymard, F., Porée, F., Boucherez, J., Lebaudy, A., Bouchez, D., Very, A. A., Simonneau, T., Thibaud, J. B., & Sentenac, H. (2003). The Arabidopsis outward K+ channel GORK is involved in regulation of stomatal movements and plant transpiration. Proceedings of the National Academy of Sciences of the United States of America, 100(9), 5549–5554. http…
	Solyc05g051220
	Solyc11g011500
GPA1	Solyc08g061220	AT2G26300	alpha subunit of heterotrimeric GTP-binding protein	Pandey, S., Nelson, D. C., & Assmann, S. M. (2009). Two novel GPCR-type G proteins are abscisic acid receptors in Arabidopsis. Cell, 136(1), 136–148. https://doi.org/10.1016/j.cell.2008.12.026
GSTU17	Solyc05g006730	AT1G10370	glutathion s-transferase U17	Chen, J. H., Jiang, H. W., Hsieh, E. J., Chen, H. Y., Chien, C. T., Hsieh, H. L., & Lin, T. P. (2012). Drought and salt stress tolerance of an Arabidopsis glutathione S-transferase U17 knockout mutant are attributed to the combined effect of glutathione and abscisic acid. Plant physiology, 158(1), 340–351. https://doi.org/10.1104/pp.111.181875
	Solyc05g006740
HAB1	Solyc03g121880	AT1G72770	Protein phosphatases of the 2C family (PP2C)	Robert, N., Merlot, S., N'guyen, V., Boisson-Dernier, A., & Schroeder, J. I. (2006). A hypermorphic mutation in the protein phosphatase 2C HAB1 strongly affects ABA signaling in Arabidopsis. FEBS letters, 580(19), 4691–4696. https://doi.org/10.1016/j.febslet.2006.07.047
HARDY	Solyc10g083560	AT2G36450	AP2/ERF-like transcription factor	Karaba, A., Dixit, S., Greco, R., Aharoni, A., Trijatmiko, K. R., Marsch-Martinez, N., Krishnan, A., Nataraja, K. N., Udayakumar, M., & Pereira, A. (2007). Improvement of water use efficiency in rice by expression of HARDY, an Arabidopsis drought and salt tolerance gene. Proceedings of the National Academy of Sciences of the United States of America, 104(39), 15270–15275. https://doi.org/10.1073/…
	Solyc09g009240
HDA19	Solyc09g091440	AT4G38130	histone deacetylase	Chen, L. T., & Wu, K. (2010). Role of histone deacetylases HDA6 and HDA19 in ABA and abiotic stress response. Plant signaling & behavior, 5(10), 1318–1320. https://doi.org/10.4161/psb.5.10.13168
HDA6	Solyc03g112410	AT5G63110	histone deacetylase	Chen, L. T., & Wu, K. (2010). Role of histone deacetylases HDA6 and HDA19 in ABA and abiotic stress response. Plant signaling & behavior, 5(10), 1318–1320. https://doi.org/10.4161/psb.5.10.13168
	Solyc06g071680
HSFA1b	Solyc03g097120	AT5G16820	Heat shock transcription factor	Bechtold, U., Albihlal, W. S., Lawson, T., Fryer, M. J., Sparrow, P. A., Richard, F., Persad, R., Bowden, L., Hickman, R., Martin, C., Beynon, J. L., Buchanan-Wollaston, V., Baker, N. R., Morison, J. I., Schöffl, F., Ott, S., & Mullineaux, P. M. (2013). Arabidopsis HEAT SHOCK TRANSCRIPTION FACTORA1b overexpression enhances water productivity, resistance to drought, and infection. Journal of exper…
	Solyc06g072750
JERF1	Solyc03g123500	AT1G53910	Ethylene response factor (ERF)	Zhang, Z., Li, F., Li, D., Zhang, H., & Huang, R. (2010). Expression of ethylene response factor JERF1 in rice improves tolerance to drought. Planta, 232(3), 765–774. https://doi.org/10.1007/s00425-010-1208-8
	Solyc12g049560
	Solyc06g063070
KAT2	Solyc02g070530	AT2G33150	3-ketoacyl-CoA thiloase-2	Jiang, T., Zhang, X. F., Wang, X. F., & Zhang, D. P. (2011). Arabidopsis 3-ketoacyl-CoA thiolase-2 (KAT2), an enzyme of fatty acid β-oxidation, is involved in ABA signal transduction. Plant & cell physiology, 52(3), 528–538. https://doi.org/10.1093/pcp/pcr008
	Solyc08g016500
	Solyc09g061840
	Solyc09g091470
	Solyc02g070530
	Solyc08g016500
	Solyc09g061840
	Solyc09g091470
LEW1	Solyc06g060810	AT1G11755	cis-prenyltransferase, involved in dolichol biosythesis	Zhang, H., Ohyama, K., Boudet, J., Chen, Z., Yang, J., Zhang, M., Muranaka, T., Maurel, C., Zhu, J. K., & Gong, Z. (2008). Dolichol biosynthesis and its effects on the unfolded protein response and abiotic stress resistance in Arabidopsis. The Plant cell, 20(7), 1879–1898. https://doi.org/10.1105/tpc.108.061150
LHCB6	Solyc01g105030	AT1G15820	light harvesting chlorophyll a/b binding protein	Xu, Y. H., Liu, R., Yan, L., Liu, Z. Q., Jiang, S. C., Shen, Y. Y., Wang, X. F., & Zhang, D. P. (2012). Light-harvesting chlorophyll a/b-binding proteins are required for stomatal response to abscisic acid in Arabidopsis. Journal of experimental botany, 63(3), 1095–1106. https://doi.org/10.1093/jxb/err315
	Solyc01g105050
LOS5	Solyc07g066480	AT1G16540	molybdenum-cofactor sulfurase	Xiong, L., Ishitani, M., Lee, H., & Zhu, J. K. (2001). The Arabidopsis LOS5/ABA3 locus encodes a molybdenum cofactor sulfurase and modulates cold stress- and osmotic stress-responsive gene expression. The Plant cell, 13(9), 2063–2083. https://doi.org/10.1105/tpc.010101
MRP4	Solyc01g080640	AT2G47800	multidrug resistance-associated protein, ABC transporter	Klein, M., Geisler, M., Suh, S. J., Kolukisaoglu, H. U., Azevedo, L., Plaza, S., Curtis, M. D., Richter, A., Weder, B., Schulz, B., & Martinoia, E. (2004). Disruption of AtMRP4, a guard cell plasma membrane ABCC-type ABC transporter, leads to deregulation of stomatal opening and increased drought susceptibility. The Plant journal : for cell and molecular biology, 39(2), 219–236. https://doi.org/1…
	Solyc09g075020
MYB44	Solyc02g092930	AT5G67300	MYB type TF	Jung, C., Seo, J. S., Han, S. W., Koo, Y. J., Kim, C. H., Song, S. I., Nahm, B. H., Choi, Y. D., & Cheong, J. J. (2008). Overexpression of AtMYB44 enhances stomatal closure to confer abiotic stress tolerance in transgenic Arabidopsis. Plant physiology, 146(2), 623–635. https://doi.org/10.1104/pp.107.110981
	Solyc02g092930
MYB60	Solyc10g081490	AT1G08810	R2R3-MYB	Cominelli, E., Galbiati, M., Vavasseur, A., Conti, L., Sala, T., Vuylsteke, M., Leonhardt, N., Dellaporta, S. L., & Tonelli, C. (2005). A guard-cell-specific MYB transcription factor regulates stomatal movements and plant drought tolerance. Current biology : CB, 15(13), 1196–1200. https://doi.org/10.1016/j.cub.2005.05.048
MYC2	Solyc08g076930	AT1G32640	transcriptional activator of ABA signaling	Abe, H., Urao, T., Ito, T., Seki, M., Shinozaki, K., & Yamaguchi-Shinozaki, K. (2003). Arabidopsis AtMYC2 (bHLH) and AtMYB2 (MYB) function as transcriptional activators in abscisic acid signaling. The Plant cell, 15(1), 63–78. https://doi.org/10.1105/tpc.006130
NCED	Solyc07g056570	AT3G14440	ABA biosynthesis key enzyme	Iuchi, S., Kobayashi, M., Taji, T., Naramoto, M., Seki, M., Kato, T., Tabata, S., Kakubari, Y., Yamaguchi-Shinozaki, K., & Shinozaki, K. (2001). Regulation of drought tolerance by gene manipulation of 9-cis-epoxycarotenoid dioxygenase, a key enzyme in abscisic acid biosynthesis in Arabidopsis. The Plant journal : for cell and molecular biology, 27(4), 325–333. https://doi.org/10.1046/j.1365-313x.…
	Solyc08g016720
NHO1	Solyc03g117490	AT1G80460	Glycerol kinase	Eastmond P. J. (2004). Glycerol-insensitive Arabidopsis mutants: gli1 seedlings lack glycerol kinase, accumulate glycerol and are more resistant to abiotic stress. The Plant journal : for cell and molecular biology, 37(4), 617–625. https://doi.org/10.1111/j.1365-313x.2003.01989.x
NPK1	Solyc01g098980	AT3G06030	MAPKKK from tobacco; stress tolerance in tobacco	Shou, H., Bordallo, P., & Wang, K. (2004). Expression of the Nicotiana protein kinase (NPK1) enhanced drought tolerance in transgenic maize. Journal of experimental botany, 55(399), 1013–1019. https://doi.org/10.1093/jxb/erh129
	Solyc01g079750
NtAQP1	Solyc08g008050	AT4G00430	PIP1 plasma membrane aquaporin	Siefritz, F., Otto, B., Bienert, G. P., van der Krol, A., & Kaldenhoff, R. (2004). The plasma membrane aquaporin NtAQP1 is a key component of the leaf unfolding mechanism in tobacco. The Plant journal : for cell and molecular biology, 37(2), 147–155. https://doi.org/10.1046/j.1365-313x.2003.01947.x
	Solyc12g056220
	Solyc08g081190
OsbZIP23	Solyc04g078840	AT3G19290	bZIP transcription factor	Xiang, Y., Tang, N., Du, H., Ye, H., & Xiong, L. (2008). Characterization of OsbZIP23 as a key player of the basic leucine zipper transcription factor family for conferring abscisic acid sensitivity and salinity and drought tolerance in rice. Plant physiology, 148(4), 1938–1952. https://doi.org/10.1104/pp.108.128199
OsiSAP8	Solyc10g079080	AT1G51200	Stress associated protein gene family, zinc finger domain	Kanneganti, V., & Gupta, A. K. (2008). Overexpression of OsiSAP8, a member of stress associated protein (SAP) gene family of rice confers tolerance to salt, drought and cold stress in transgenic tobacco and rice. Plant molecular biology, 66(5), 445–462. https://doi.org/10.1007/s11103-007-9284-2
OSM1/SYP61	Solyc12g089150	AT1G28490	Osmotic stess-sensitive; related to mammalian syntaxin, SNARE family protein	Zhu, J., Gong, Z., Zhang, C., Song, C. P., Damsz, B., Inan, G., Koiwa, H., Zhu, J. K., Hasegawa, P. M., & Bressan, R. A. (2002). OSM1/SYP61: a syntaxin protein in Arabidopsis controls abscisic acid-mediated and non-abscisic acid-mediated responses to abiotic stress. The Plant cell, 14(12), 3009–3028. https://doi.org/10.1105/tpc.006981
OsMYB3R-2	Solyc09g010820	AT5G02320	MYB TF	Dai, X., Xu, Y., Ma, Q., Xu, W., Wang, T., Xue, Y., & Chong, K. (2007). Overexpression of an R1R2R3 MYB gene, OsMYB3R-2, increases tolerance to freezing, drought, and salt stress in transgenic Arabidopsis. Plant physiology, 143(4), 1739–1751. https://doi.org/10.1104/pp.106.094532
OST1/SRK2E	Solyc01g108280	AT4G33950	Kinase-like (open stomata 1), activated by ABA, activates SLAC1	Mustilli, A. C., Merlot, S., Vavasseur, A., Fenzi, F., & Giraudat, J. (2002). Arabidopsis OST1 protein kinase mediates the regulation of stomatal aperture by abscisic acid and acts upstream of reactive oxygen species production. The Plant cell, 14(12), 3089–3099. https://doi.org/10.1105/tpc.007906
OST2	Solyc03g113400	AT2G18960	plasma membrane proton ATPase	Merlot, S., Leonhardt, N., Fenzi, F., Valon, C., Costa, M., Piette, L., Vavasseur, A., Genty, B., Boivin, K., Müller, A., Giraudat, J., & Leung, J. (2007). Constitutive activation of a plasma membrane H(+)-ATPase prevents abscisic acid-mediated stomatal closure. The EMBO journal, 26(13), 3216–3226. https://doi.org/10.1038/sj.emboj.7601750
	Solyc03g117150
	Solyc06g071100
	Solyc07g017780
OsWRKY45	Solyc09g015770	AT3G56400	WRKY type TF	Yuping Q., Diqiu Y. (2008). Over-expression of the stress-induced OsWRKY45 enhances disease resistance and drought tolerance in Arabidopsis. Environmental and Experimental Botany. 65(1):35-47.
	Solyc03g095770
P5CS	Solyc06g019170	AT2G39800	Pyrroline-5-Carboxylate Synthase; glutamtate --> proline	Kishor, P., Hong, Z., Miao, G. H., Hu, C., & Verma, D. (1995). Overexpression of [delta]-Pyrroline-5-Carboxylate Synthetase Increases Proline Production and Confers Osmotolerance in Transgenic Plants. Plant physiology, 108(4), 1387–1394. https://doi.org/10.1104/pp.108.4.1387
	Solyc08g043170
P5CS1	Solyc06g019170	AT2G39800	Pyrroline-5-Carboxylate Synthase; glutamtate --> proline	Székely, G., Abrahám, E., Cséplo, A., Rigó, G., Zsigmond, L., Csiszár, J., Ayaydin, F., Strizhov, N., Jásik, J., Schmelzer, E., Koncz, C., & Szabados, L. (2008). Duplicated P5CS genes of Arabidopsis play distinct roles in stress regulation and developmental control of proline biosynthesis. The Plant journal : for cell and molecular biology, 53(1), 11–28. https://doi.org/10.1111/j.1365-313X.2007.0…
	Solyc08g043170
PEPCK	Solyc04g076880	AT5G65690	PEP carboxykinase	Penfield, S., Clements, S., Bailey, K. J., Gilday, A. D., Leegood, R. C., Gray, J. E., & Graham, I. A. (2012). Expression and manipulation of phosphoenolpyruvate carboxykinase 1 identifies a role for malate metabolism in stomatal closure. The Plant journal : for cell and molecular biology, 69(4), 679–688. https://doi.org/10.1111/j.1365-313X.2011.04822.x
	Solyc12g088160
PFA-DSP1	Solyc07g049560	AT4G03960	plant and fungi atypical dual-specifity phosphatase	Liu, B., Fan, J., Zhang, Y., Mu, P., Wang, P., Su, J., Lai, H., Li, S., Feng, D., Wang, J., & Wang, H. (2012). OsPFA-DSP1, a rice protein tyrosine phosphatase, negatively regulates drought stress responses in transgenic tobacco and rice plants. Plant cell reports, 31(6), 1021–1032. https://doi.org/10.1007/s00299-011-1220-x
PIP1	Solyc01g094690	AT4G00430	plasma membrane intrinsic proteins (PIPs)	Jang, J. Y., Lee, S. H., Rhee, J. Y., Chung, G. C., Ahn, S. J., & Kang, H. (2007). Transgenic Arabidopsis and tobacco plants overexpressing an aquaporin respond differently to various abiotic stresses. Plant molecular biology, 64(6), 621–632. https://doi.org/10.1007/s11103-007-9181-8
PLD	Solyc03g116620	AT1G52570	Phospholipase D, lipid degrading enzyme	El Maarouf, H., Zuily-Fodil, Y., Gareil, M., d'Arcy-Lameta, A., & Pham-Thi, A. T. (1999). Enzymatic activity and gene expression under water stress of phospholipase D in two cultivars of Vigna unguiculata L. Walp. differing in drought tolerance. Plant molecular biology, 39(6), 1257–1265. https://doi.org/10.1023/a:1006165919928
	Solyc08g066790
	Solyc08g066800
	Solyc12g011170
	Solyc06g068090
PP2Ac-1	Solyc01g005950	AT2G42500	PP2A, catalytical subunit	Xu, C., Jing, R., Mao, X., Jia, X., & Chang, X. (2007). A wheat (Triticum aestivum) protein phosphatase 2A catalytic subunit gene provides enhanced drought tolerance in tobacco. Annals of botany, 99(3), 439–450. https://doi.org/10.1093/aob/mcl285
PP2C	Solyc12g096520	AT4G31750	Protein phosphatase 2C	Liu, L., Hu, X., Song, J., Zong, X., Li, D., & Li, D. (2009). Over-expression of a Zea mays L. protein phosphatase 2C gene (ZmPP2C) in Arabidopsis thaliana decreases tolerance to salt and drought. Journal of plant physiology, 166(5), 531–542. https://doi.org/10.1016/j.jplph.2008.07.008
PYL9/RCAR1	Solyc08g082180	AT1G01360	Soluble ABA receptor interacts with and regulates PP2Cs ABI1 and ABI2	Ma, Y., Szostkiewicz, I., Korte, A., Moes, D., Yang, Y., Christmann, A., & Grill, E. (2009). Regulators of PP2C phosphatase activity function as abscisic acid sensors. Science (New York, N.Y.), 324(5930), 1064–1068. https://doi.org/10.1126/science.1172408
	Solyc03g007310
	Solyc12g055990
RGS1	Solyc05g014160	AT3G26090	Regulator of G-protein signaling	Chen, Y., Ji, F., Xie, H., & Liang, J. (2006). Overexpression of the regulator of G-protein signalling protein enhances ABA-mediated inhibition of root elongation and drought tolerance in Arabidopsis. Journal of experimental botany, 57(9), 2101–2110. https://doi.org/10.1093/jxb/erj167
SAD1	Solyc09g091500	AT5G48870	Supersensitive to ABA and drought 1; put RNA binding protein, RNA processing and / or degradation	Verslues, P. E., Guo, Y., Dong, C. H., Ma, W., & Zhu, J. K. (2006). Mutation of SAD2, an importin beta-domain protein in Arabidopsis, alters abscisic acid sensitivity. The Plant journal : for cell and molecular biology, 47(5), 776–787. https://doi.org/10.1111/j.1365-313X.2006.02833.x
SAMDC	Solyc01g010050	AT3G25570	S-adenosyl methionine decarboxylase, Polyamin synthesis	Peremarti, A., Bassie, L., Christou, P., & Capell, T. (2009). Spermine facilitates recovery from drought but does not confer drought tolerance in transgenic rice plants expressing Datura stramonium S-adenosylmethionine decarboxylase. Plant molecular biology, 70(3), 253–264. https://doi.org/10.1007/s11103-009-9470-5
	Solyc02g089610
	Solyc05g010420
SHINE1 (SHN1/WIN1)	Solyc03g116610	AT1G15360	AP2/EREBP transcription factor, wax production	Aharoni, A., Dixit, S., Jetter, R., Thoenes, E., van Arkel, G., & Pereira, A. (2004). The SHINE clade of AP2 domain transcription factors activates wax biosynthesis, alters cuticle properties, and confers drought tolerance when overexpressed in Arabidopsis. The Plant cell, 16(9), 2463–2480. https://doi.org/10.1105/tpc.104.022897
SIERF5 (ERF5)	Solyc03g093540	AT5G51190	Ethylene response factor (ERF) superfamily	Pan, Y., Seymour, G. B., Lu, C., Hu, Z., Chen, X., & Chen, G. (2012). An ethylene response factor (ERF5) promoting adaptation to drought and salt tolerance in tomato. Plant cell reports, 31(2), 349–360. https://doi.org/10.1007/s00299-011-1170-3
	Solyc03g093550
	Solyc05g052040
	Solyc03g093560
SINAGS1	Solyc02g092260	AT2G22910	Single copy of N-acetyl-L-glutamate synthase	Kalamaki, M. S., Alexandrou, D., Lazari, D., Merkouropoulos, G., Fotopoulos, V., Pateraki, I., Aggelis, A., Carrillo-López, A., Rubio-Cabetas, M. J., & Kanellis, A. K. (2009). Over-expression of a tomato N-acetyl-L-glutamate synthase gene (SlNAGS1) in Arabidopsis thaliana results in high ornithine levels and increased tolerance in salt and drought stresses. Journal of experimental botany, 60(6), …
	Solyc03g043950
SLAC1	Solyc08g079770	AT1G12480	Slow anion channel 1	Vahisalu, T., Kollist, H., Wang, Y. F., Nishimura, N., Chan, W. Y., Valerio, G., Lamminmäki, A., Brosché, M., Moldau, H., Desikan, R., Schroeder, J. I., & Kangasjärvi, J. (2008). SLAC1 is required for plant guard cell S-type anion channel function in stomatal signalling. Nature, 452(7186), 487–491. https://doi.org/10.1038/nature06608
SLAH3	Solyc06g036440	AT5G24030	Guard cell S-type anion channel (SLAC1 homolog)	Geiger, D., Maierhofer, T., Al-Rasheid, K. A., Scherzer, S., Mumm, P., Liese, A., Ache, P., Wellmann, C., Marten, I., Grill, E., Romeis, T., & Hedrich, R. (2011). Stomatal closure by fast abscisic acid signaling is mediated by the guard cell anion channel SLAH3 and the receptor RCAR1. Science signaling, 4(173), ra32. https://doi.org/10.1126/scisignal.2001346
	Solyc03g007770
	Solyc09g014610
SQE1	Solyc00g085070	AT1G58440	Squalene epoxidase1	Posé, D., Castanedo, I., Borsani, O., Nieto, B., Rosado, A., Taconnat, L., Ferrer, A., Dolan, L., Valpuesta, V., & Botella, M. A. (2009). Identification of the Arabidopsis dry2/sqe1-5 mutant reveals a central role for sterols in drought tolerance and regulation of reactive oxygen species. The Plant journal : for cell and molecular biology, 59(1), 63–76. https://doi.org/10.1111/j.1365-313X.2009.03…
	Solyc04g077440
Srg6	Solyc04g009830	AT2G36740	Stress-responsive gene, TF	Shaoming T., Zhongfu N., Huiru P., Guoqing D., Qixin S. (2007). Ectopic overexpression of wheat TaSrg6 gene confers water stress tolerance in Arabidopsis. Plant Science. 127(6):1079-1086
SRK2C	Solyc04g074500	AT1G78290	SNF1-related protein kinase 2, osmotic-stress-activated protein kinase	Umezawa, T., Yoshida, R., Maruyama, K., Yamaguchi-Shinozaki, K., & Shinozaki, K. (2004). SRK2C, a SNF1-related protein kinase 2, improves drought tolerance by controlling stress-responsive gene expression in Arabidopsis thaliana. Proceedings of the National Academy of Sciences of the United States of America, 101(49), 17306–17311. https://doi.org/10.1073/pnas.0407758101
STZ	Solyc04g077980	AT1G27730	ZPT2-related protein	Bahieldin, A., Sabir, J. S. M., Ramadan, A., Alzohairy, A. M., Younis, R. A., Shokry, A. M., Gadalla, N. O., Edris, S., Hassan, S. M., Al-Kordy, M. A., Kamal, K. B. H., Rabah, S., Abuzinadah, O. A., & El-Domyati, F. M. (2013). Control of glycerol biosynthesis under high salt stress in Arabidopsis. Functional plant biology : FPB, 41(1), 87–95. https://doi.org/10.1071/FP13005
TERF1	Solyc04g014530		tomato ERF transcription activator	Zhang, X., Zhang, Z., Chen, J., Chen, Q., Wang, X. C., & Huang, R. (2005). Expressing TERF1 in tobacco enhances drought tolerance and abscisic acid sensitivity during seedling development. Planta, 222(3), 494–501. https://doi.org/10.1007/s00425-005-1564-y
	Solyc11g011740
	Solyc11g011750
	Solyc05g051200
ThbZIP1	Solyc06g009640	AT3G62420	bZIP TF	Ji, X., Liu, G., Liu, Y., Zheng, L., Nie, X., & Wang, Y. (2013). The bZIP protein from Tamarix hispida, ThbZIP1, is ACGT elements binding factor that enhances abiotic stress signaling in transgenic Arabidopsis. BMC plant biology, 13, 151. https://doi.org/10.1186/1471-2229-13-151
	Solyc01g079480
ThIPK2	Solyc03g118000	AT5G61760	inositol polyphosphate kinase	Zhu, J. Q., Zhang, J. T., Tang, R. J., Lv, Q. D., Wang, Q. Q., Yang, L., & Zhang, H. X. (2009). Molecular characterization of ThIPK2, an inositol polyphosphate kinase gene homolog from Thellungiella halophila, and its heterologous expression to improve abiotic stress tolerance in Brassica napus. Physiologia plantarum, 136(4), 407–425. https://doi.org/10.1111/j.1399-3054.2009.01235.x
	Solyc12g042430
TPS1	Solyc02g071590	AT1G17000	trehalose-6-phosphate synthase	Almeida Andre´M., Anabela B.Silva, Susana S. Arau´jo, Luı´s A. Cardoso, Dulce M. Santos, Jose´M. Torne, Jorge M. Silva, Matthew J.Paul, Pedro S.Fevereiro. Responses to water withdrawal of tobacco plants genetically engineered with the AtTPS1 gene: a special reference to photosynthetic parameters" Euphytica (2007) 154:113–126. DOI 10.1007/s10681-006-9277-2
	Solyc07g062140
UGE-1	Solyc08g082440	AT4G10960	UDP-glucose 4-spimerase, conversion of UDP-GLC to UDP-D-galactose and vv	Liu, H. L., Dai, X. Y., Xu, Y. Y., & Chong, K. (2007). Over-expression of OsUGE-1 altered raffinose level and tolerance to abiotic stress but not morphology in Arabidopsis. Journal of plant physiology, 164(10), 1384–1390. https://doi.org/10.1016/j.jplph.2007.03.005
	Solyc12g055930
WR1	Solyc12g009490	AT1G15360	wax synthesis regulatory gene 1, homology to AT SHN1/WIN1	Wang, Y., Wan, L., Zhang, L., Zhang, Z., Zhang, H., Quan, R., Zhou, S., & Huang, R. (2012). An ethylene response factor OsWR1 responsive to drought stress transcriptionally activates wax synthesis related genes and increases wax production in rice. Plant molecular biology, 78(3), 275–288. https://doi.org/10.1007/s11103-011-9861-2
WXP1	Solyc12g056980	AT1G78080	putative AP2 domain-containing TF; activates waxproduction in the acyl-reduction pathway	Zhang, J. Y., Broeckling, C. D., Blancaflor, E. B., Sledge, M. K., Sumner, L. W., & Wang, Z. Y. (2005). Overexpression of WXP1, a putative Medicago truncatula AP2 domain-containing transcription factor gene, increases cuticular wax accumulation and enhances drought tolerance in transgenic alfalfa (Medicago sativa). The Plant journal : for cell and molecular biology, 42(5), 689–707. https://doi.or…
	Solyc04g072900
XERICO	Solyc07g045190	AT2G04240	Small protein, N-term- TM domain and RING-H2 zinc-finger motif	Ko, J. H., Yang, S. H., & Han, K. H. (2006). Upregulation of an Arabidopsis RING-H2 gene, XERICO, confers drought tolerance through increased abscisic acid biosynthesis. The Plant journal : for cell and molecular biology, 47(3), 343–355. https://doi.org/10.1111/j.1365-313X.2006.02782.x
	Solyc05g018760
	Solyc12g006230
ZmCPK4	Solyc01g006840	AT2G17290	Calcium-dependent protein kinases	Jiang, S., Zhang, D., Wang, L., Pan, J., Liu, Y., Kong, X., Zhou, Y., & Li, D. (2013). A maize calcium-dependent protein kinase gene, ZmCPK4, positively regulated abscisic acid signaling and enhanced drought stress tolerance in transgenic Arabidopsis. Plant physiology and biochemistry : PPB, 71, 112–120. https://doi.org/10.1016/j.plaphy.2013.07.004
	Solyc01g112250
	Solyc04g009800
	Solyc04g049160
	Solyc10g074570
	Solyc11g006370
	Solyc11g018610

## Sheet: Sheet2
Supplementary table 2: Putative Tissue Expression Pattern of S. lycopersicum salt tolerance genes under different time from a biotic stress based on Arabidopsis thaliana transcript expression
			1	2	3	4	5	6	7	8	9	10	11	12	13	14	15	16	17	18	19	20	21	22	23	24	25	26	27	28	29	30	31	32	33	34	35	36	37	38	39	40	41	42	43	44	45	46	47
Gene name	At	Gene ID	Control Shoot 0 Hour	Cold Shoot 0 Hour	Osmotic Shoot 0 Hour	Salt Shoot 0 Hour	Drought Shoot 0 Hour	Genotoxic Shoot 0 Hour	Oxidative Shoot 0 Hour	UV-B Shoot 0 Hour	Wounding Shoot 0 Hour	Heat Shoot 0 Hour	Control Root 0 Hour	Cold Root 0 Hour	Osmotic Root 0 Hour	Salt Root 0 Hour	Drought Root 0 Hour	Genotoxic Root 0 Hour	Oxidative Root 0 Hour	UV-B Root 0 Hour	Wounding Root 0 Hour	Heat Root 0 Hour	Control Shoot After 15 Minutes	Drought Shoot After 15 Minutes	UV-B Shoot After 15 Minutes	Wounding Shoot After 15 Minutes	Heat Shoot After 15 Minutes	Control Root After 15 Minutes	Drought Root After 15 Minutes	UV-B Root After 15 Minutes	Wounding Root After 15 Minutes	Heat Root After 15 Minutes	Control Shoot After 30 Minutes	Cold Shoot After 30 Minutes	Osmotic Shoot After 30 Minutes	Salt Shoot After 30 Minutes	Drought Shoot After 30 Minutes	Genotoxic Shoot After 30 Minutes	Oxidative Shoot After 30 Minutes	UV-B Shoot After 30 Minutes	Wounding Shoot After 30 Minutes	Heat Shoot After 30 Minutes	Control Root After 30 Minutes	Cold Root After 30 Minutes	Osmotic Root After 30 Minutes	Salt Root After 30 Minutes	Drought Root After 30 Minutes	Genotoxic Root After 30 Minutes	Oxidative Root After 30 Minutes
AAO3	AT2G27150	Solyc01g009230	68.46	68.46	68.46	68.46	68.46	68.46	68.46	68.46	68.46	68.46	58.4	58.4	58.4	58.4	58.4	58.4	58.4	58.4	58.4	58.4	46.36	42.46	47.41	48.14	40.81	60.17	44.57	58.57	43.3	54.66	49.22	35.94	59.98	50.02	50.34	40.06	44.46	64	49.24	46.12	51.38	52.45	65.73	56.88	52.99	57.86	59.29
		Solyc01g088170	68.46	68.46	68.46	68.46	68.46	68.46	68.46	68.46	68.46	68.46	58.4	58.4	58.4	58.4	58.4	58.4	58.4	58.4	58.4	58.4	46.36	42.46	47.41	48.14	40.81	60.17	44.57	58.57	43.3	54.66	49.22	35.94	59.98	50.02	50.34	40.06	44.46	64	49.24	46.12	51.38	52.45	65.73	56.88	52.99	57.86	59.29
		Solyc11g071580	68.46	68.46	68.46	68.46	68.46	68.46	68.46	68.46	68.46	68.46	58.4	58.4	58.4	58.4	58.4	58.4	58.4	58.4	58.4	58.4	46.36	42.46	47.41	48.14	40.81	60.17	44.57	58.57	43.3	54.66	49.22	35.94	59.98	50.02	50.34	40.06	44.46	64	49.24	46.12	51.38	52.45	65.73	56.88	52.99	57.86	59.29
		Solyc11g071600	68.46	68.46	68.46	68.46	68.46	68.46	68.46	68.46	68.46	68.46	58.4	58.4	58.4	58.4	58.4	58.4	58.4	58.4	58.4	58.4	46.36	42.46	47.41	48.14	40.81	60.17	44.57	58.57	43.3	54.66	49.22	35.94	59.98	50.02	50.34	40.06	44.46	64	49.24	46.12	51.38	52.45	65.73	56.88	52.99	57.86	59.29
		Solyc11g071610	68.46	68.46	68.46	68.46	68.46	68.46	68.46	68.46	68.46	68.46	58.4	58.4	58.4	58.4	58.4	58.4	58.4	58.4	58.4	58.4	46.36	42.46	47.41	48.14	40.81	60.17	44.57	58.57	43.3	54.66	49.22	35.94	59.98	50.02	50.34	40.06	44.46	64	49.24	46.12	51.38	52.45	65.73	56.88	52.99	57.86	59.29
		Solyc11g071620	68.46	68.46	68.46	68.46	68.46	68.46	68.46	68.46	68.46	68.46	58.4	58.4	58.4	58.4	58.4	58.4	58.4	58.4	58.4	58.4	46.36	42.46	47.41	48.14	40.81	60.17	44.57	58.57	43.3	54.66	49.22	35.94	59.98	50.02	50.34	40.06	44.46	64	49.24	46.12	51.38	52.45	65.73	56.88	52.99	57.86	59.29
ABCG22	AT5G06530	Solyc01g006720	333	333	333	333	333	333	333	333	333	333	29.48	29.48	29.48	29.48	29.48	29.48	29.48	29.48	29.48	29.48	300.91	287.42	305.39	334.49	326.77	26.16	32.57	27.46	25.66	31.52	346.06	301.48	301.78	292.54	458.36	390.25	673.68	240.63	257.2	284.87	31.11	23.81	40.57	39.11	22.52	21.05	27.7
		Solyc04g070970	333	333	333	333	333	333	333	333	333	333	29.48	29.48	29.48	29.48	29.48	29.48	29.48	29.48	29.48	29.48	300.91	287.42	305.39	334.49	326.77	26.16	32.57	27.46	25.66	31.52	346.06	301.48	301.78	292.54	458.36	390.25	673.68	240.63	257.2	284.87	31.11	23.81	40.57	39.11	22.52	21.05	27.7
ABCG40	AT1G15520	Solyc05g053570	29.68	29.68	29.68	29.68	29.68	29.68	29.68	29.68	29.68	29.68	21.41	21.41	21.41	21.41	21.41	21.41	21.41	21.41	21.41	21.41	32.97	14	54.73	56.87	16.89	24.77	16.12	17.95	14.48	18.61	20.08	20.23	29.73	19.45	25.88	20.78	14.79	22.04	22.16	14.8	18.82	15.8	20.3	22.34	17.95	17.18	29.82
		Solyc05g053590	29.68	29.68	29.68	29.68	29.68	29.68	29.68	29.68	29.68	29.68	21.41	21.41	21.41	21.41	21.41	21.41	21.41	21.41	21.41	21.41	32.97	14	54.73	56.87	16.89	24.77	16.12	17.95	14.48	18.61	20.08	20.23	29.73	19.45	25.88	20.78	14.79	22.04	22.16	14.8	18.82	15.8	20.3	22.34	17.95	17.18	29.82
		Solyc05g053600	29.68	29.68	29.68	29.68	29.68	29.68	29.68	29.68	29.68	29.68	21.41	21.41	21.41	21.41	21.41	21.41	21.41	21.41	21.41	21.41	32.97	14	54.73	56.87	16.89	24.77	16.12	17.95	14.48	18.61	20.08	20.23	29.73	19.45	25.88	20.78	14.79	22.04	22.16	14.8	18.82	15.8	20.3	22.34	17.95	17.18	29.82
		Solyc05g053610	29.68	29.68	29.68	29.68	29.68	29.68	29.68	29.68	29.68	29.68	21.41	21.41	21.41	21.41	21.41	21.41	21.41	21.41	21.41	21.41	32.97	14	54.73	56.87	16.89	24.77	16.12	17.95	14.48	18.61	20.08	20.23	29.73	19.45	25.88	20.78	14.79	22.04	22.16	14.8	18.82	15.8	20.3	22.34	17.95	17.18	29.82
		Solyc08g067610	29.68	29.68	29.68	29.68	29.68	29.68	29.68	29.68	29.68	29.68	21.41	21.41	21.41	21.41	21.41	21.41	21.41	21.41	21.41	21.41	32.97	14	54.73	56.87	16.89	24.77	16.12	17.95	14.48	18.61	20.08	20.23	29.73	19.45	25.88	20.78	14.79	22.04	22.16	14.8	18.82	15.8	20.3	22.34	17.95	17.18	29.82
		Solyc08g067620	29.68	29.68	29.68	29.68	29.68	29.68	29.68	29.68	29.68	29.68	21.41	21.41	21.41	21.41	21.41	21.41	21.41	21.41	21.41	21.41	32.97	14	54.73	56.87	16.89	24.77	16.12	17.95	14.48	18.61	20.08	20.23	29.73	19.45	25.88	20.78	14.79	22.04	22.16	14.8	18.82	15.8	20.3	22.34	17.95	17.18	29.82
		Solyc09g091660	29.68	29.68	29.68	29.68	29.68	29.68	29.68	29.68	29.68	29.68	21.41	21.41	21.41	21.41	21.41	21.41	21.41	21.41	21.41	21.41	32.97	14	54.73	56.87	16.89	24.77	16.12	17.95	14.48	18.61	20.08	20.23	29.73	19.45	25.88	20.78	14.79	22.04	22.16	14.8	18.82	15.8	20.3	22.34	17.95	17.18	29.82
		Solyc09g091670	29.68	29.68	29.68	29.68	29.68	29.68	29.68	29.68	29.68	29.68	21.41	21.41	21.41	21.41	21.41	21.41	21.41	21.41	21.41	21.41	32.97	14	54.73	56.87	16.89	24.77	16.12	17.95	14.48	18.61	20.08	20.23	29.73	19.45	25.88	20.78	14.79	22.04	22.16	14.8	18.82	15.8	20.3	22.34	17.95	17.18	29.82
		Solyc12g098210	29.68	29.68	29.68	29.68	29.68	29.68	29.68	29.68	29.68	29.68	21.41	21.41	21.41	21.41	21.41	21.41	21.41	21.41	21.41	21.41	32.97	14	54.73	56.87	16.89	24.77	16.12	17.95	14.48	18.61	20.08	20.23	29.73	19.45	25.88	20.78	14.79	22.04	22.16	14.8	18.82	15.8	20.3	22.34	17.95	17.18	29.82
		Solyc12g100180	29.68	29.68	29.68	29.68	29.68	29.68	29.68	29.68	29.68	29.68	21.41	21.41	21.41	21.41	21.41	21.41	21.41	21.41	21.41	21.41	32.97	14	54.73	56.87	16.89	24.77	16.12	17.95	14.48	18.61	20.08	20.23	29.73	19.45	25.88	20.78	14.79	22.04	22.16	14.8	18.82	15.8	20.3	22.34	17.95	17.18	29.82
		Solyc12g100190	29.68	29.68	29.68	29.68	29.68	29.68	29.68	29.68	29.68	29.68	21.41	21.41	21.41	21.41	21.41	21.41	21.41	21.41	21.41	21.41	32.97	14	54.73	56.87	16.89	24.77	16.12	17.95	14.48	18.61	20.08	20.23	29.73	19.45	25.88	20.78	14.79	22.04	22.16	14.8	18.82	15.8	20.3	22.34	17.95	17.18	29.82
ABF3	AT4G34000	Solyc01g108080	103.25	103.25	103.25	103.25	103.25	103.25	103.25	103.25	103.25	103.25	191.49	191.49	191.49	191.49	191.49	191.49	191.49	191.49	191.49	191.49	93.32	72.31	76.14	67.54	96.69	201.72	261.23	178.2	209.77	241.65	99.76	106.47	84.98	99.9	198.21	107.15	80.37	106.53	63.56	111.8	216.45	225.85	355.51	406.88	165.86	176.65	190.36
		Solyc10g050210	103.25	103.25	103.25	103.25	103.25	103.25	103.25	103.25	103.25	103.25	191.49	191.49	191.49	191.49	191.49	191.49	191.49	191.49	191.49	191.49	93.32	72.31	76.14	67.54	96.69	201.72	261.23	178.2	209.77	241.65	99.76	106.47	84.98	99.9	198.21	107.15	80.37	106.53	63.56	111.8	216.45	225.85	355.51	406.88	165.86	176.65	190.36
		Solyc11g044560	103.25	103.25	103.25	103.25	103.25	103.25	103.25	103.25	103.25	103.25	191.49	191.49	191.49	191.49	191.49	191.49	191.49	191.49	191.49	191.49	93.32	72.31	76.14	67.54	96.69	201.72	261.23	178.2	209.77	241.65	99.76	106.47	84.98	99.9	198.21	107.15	80.37	106.53	63.56	111.8	216.45	225.85	355.51	406.88	165.86	176.65	190.36
ABH1/CBP80	AT2G13540	Solyc10g005530	95.91	95.91	95.91	95.91	95.91	95.91	95.91	95.91	95.91	95.91	153.81	153.81	153.81	153.81	153.81	153.81	153.81	153.81	153.81	153.81	105.34	98.87	99.87	100.57	97.31	147.74	125.56	117.16	142.53	135.71	98.56	89.4	110.63	86.48	94.39	87.58	98.47	89	101.19	83.83	143.19	126.53	151.72	130.11	145.62	133.38	144.49
ABO1/ELO1	AT5G13680	Solyc05g054630	41.92	41.92	41.92	41.92	41.92	41.92	41.92	41.92	41.92	41.92	82.6	82.6	82.6	82.6	82.6	82.6	82.6	82.6	82.6	82.6	35.7	43.05	33.7	38.09	36.31	73.47	73.57	55.12	62.62	74.08	35.88	39.55	32.63	39.65	50.83	33.61	38.79	44.05	34.05	35.74	68.55	51.61	70.38	79.81	88.12	70.65	69.89
ADAP	AT1G16060	Solyc03g117720	18.76	18.76	18.76	18.76	18.76	18.76	18.76	18.76	18.76	18.76	119.58	119.58	119.58	119.58	119.58	119.58	119.58	119.58	119.58	119.58	23.82	15.9	22.8	21.19	20.64	115.55	113.48	110.38	131.06	131.77	26.24	26.99	19.08	18.8	27.62	13.94	21.81	23.61	20.46	22.59	100.95	120.25	105.08	94.62	84.82	136.43	122.72
		Solyc12g010490	18.76	18.76	18.76	18.76	18.76	18.76	18.76	18.76	18.76	18.76	119.58	119.58	119.58	119.58	119.58	119.58	119.58	119.58	119.58	119.58	23.82	15.9	22.8	21.19	20.64	115.55	113.48	110.38	131.06	131.77	26.24	26.99	19.08	18.8	27.62	13.94	21.81	23.61	20.46	22.59	100.95	120.25	105.08	94.62	84.82	136.43	122.72
adc	AT2G16500	Solyc01g110440	506.72	506.72	506.72	506.72	506.72	506.72	506.72	506.72	506.72	506.72	278.86	278.86	278.86	278.86	278.86	278.86	278.86	278.86	278.86	278.86	374.06	719	616.84	401.11	593.44	253.42	246	252.61	300.65	283.81	444.4	811.85	351.32	328.51	627.1	363.37	412.92	577.84	465.67	459.31	264.04	243.91	322.02	283.75	272.5	233.17	288.34
		Solyc10g054440	506.72	506.72	506.72	506.72	506.72	506.72	506.72	506.72	506.72	506.72	278.86	278.86	278.86	278.86	278.86	278.86	278.86	278.86	278.86	278.86	374.06	719	616.84	401.11	593.44	253.42	246	252.61	300.65	283.81	444.4	811.85	351.32	328.51	627.1	363.37	412.92	577.84	465.67	459.31	264.04	243.91	322.02	283.75	272.5	233.17	288.34
ADR1	AT1G33560	Solyc04g079420	72.06	72.06	72.06	72.06	72.06	72.06	72.06	72.06	72.06	72.06	87.77	87.77	87.77	87.77	87.77	87.77	87.77	87.77	87.77	87.77	58.99	52.33	102.97	104.06	45.77	98.39	112.44	86.02	83.35	80.23	75.63	49.2	85.38	60.58	67.91	55.28	69.23	95.4	74.65	40.57	70.81	85.06	123.87	154.23	95	93.24	97.14
AGO1	AT1G48410	Solyc03g098280	617.32	617.32	617.32	617.32	617.32	617.32	617.32	617.32	617.32	617.32	837.53	837.53	837.53	837.53	837.53	837.53	837.53	837.53	837.53	837.53	663.2	664.12	633.45	586.91	598.87	851.5	915.3	737.31	873.48	954.54	635.46	641.08	603.27	685.21	621.59	696.84	641.47	507.05	554.47	621.33	954.6	855.25	817	1035.8	858.35	828.34	833.92
		Solyc06g072300	617.32	617.32	617.32	617.32	617.32	617.32	617.32	617.32	617.32	617.32	837.53	837.53	837.53	837.53	837.53	837.53	837.53	837.53	837.53	837.53	663.2	664.12	633.45	586.91	598.87	851.5	915.3	737.31	873.48	954.54	635.46	641.08	603.27	685.21	621.59	696.84	641.47	507.05	554.47	621.33	954.6	855.25	817	1035.8	858.35	828.34	833.92
		Solyc09g082830	617.32	617.32	617.32	617.32	617.32	617.32	617.32	617.32	617.32	617.32	837.53	837.53	837.53	837.53	837.53	837.53	837.53	837.53	837.53	837.53	663.2	664.12	633.45	586.91	598.87	851.5	915.3	737.31	873.48	954.54	635.46	641.08	603.27	685.21	621.59	696.84	641.47	507.05	554.47	621.33	954.6	855.25	817	1035.8	858.35	828.34	833.92
		Solyc12g006790	617.32	617.32	617.32	617.32	617.32	617.32	617.32	617.32	617.32	617.32	837.53	837.53	837.53	837.53	837.53	837.53	837.53	837.53	837.53	837.53	663.2	664.12	633.45	586.91	598.87	851.5	915.3	737.31	873.48	954.54	635.46	641.08	603.27	685.21	621.59	696.84	641.47	507.05	554.47	621.33	954.6	855.25	817	1035.8	858.35	828.34	833.92
AHK1	AT2G17820	Solyc02g083680	97.83	97.83	97.83	97.83	97.83	97.83	97.83	97.83	97.83	97.83	127.06	127.06	127.06	127.06	127.06	127.06	127.06	127.06	127.06	127.06	90.14	97.53	88	84.5	86.12	98.15	105.4	90.41	119.29	110.98	83.49	100.11	87.45	92.31	92.63	79.91	82.47	88.14	95.1	96.16	111.69	104.02	133.37	161.52	64.21	109.79	111.92
ALDH22A1	AT3G66658	Solyc12g099290	67.3	67.3	67.3	67.3	67.3	67.3	67.3	67.3	67.3	67.3	149.19	149.19	149.19	149.19	149.19	149.19	149.19	149.19	149.19	149.19	66.46	89.96	80.53	64.3	56.1	138.58	152.8	141.84	131.47	108.22	59.61	60.41	63	68.55	62.94	66.89	75.1	55.55	52.64	86.18	154.25	161.25	141.39	145.22	126.67	132.49	129.18
AnnAt4	AT2G38750	Solyc01g097520	92.97	92.97	92.97	92.97	92.97	92.97	92.97	92.97	92.97	92.97	37.02	37.02	37.02	37.02	37.02	37.02	37.02	37.02	37.02	37.02	93.23	78.52	64.3	78.5	101.44	39.16	23.42	35.89	40.27	45.45	83.65	97.69	75.47	74.52	176.87	65.37	83.03	64.97	123.34	80.72	34.03	43.95	42.02	45.89	83.03	66.51	34.47
		Solyc01g097550	92.97	92.97	92.97	92.97	92.97	92.97	92.97	92.97	92.97	92.97	37.02	37.02	37.02	37.02	37.02	37.02	37.02	37.02	37.02	37.02	93.23	78.52	64.3	78.5	101.44	39.16	23.42	35.89	40.27	45.45	83.65	97.69	75.47	74.52	176.87	65.37	83.03	64.97	123.34	80.72	34.03	43.95	42.02	45.89	83.03	66.51	34.47
APX2	AT1G07890	Solyc06g005150	2675.74	2675.74	2675.74	2675.74	2675.74	2675.74	2675.74	2675.74	2675.74	2675.74	2545.4	2545.4	2545.4	2545.4	2545.4	2545.4	2545.4	2545.4	2545.4	2545.4	1339.57	1919.36	1477.57	2008.29	1864.94	2075.87	2265.62	2319.9	2220.19	2611.47	1992	2542.14	1733.23	1842.65	2503.07	1695.64	1895.93	2153.54	1754.48	2352.06	2467.86	2061.24	2348.71	2706.64	2615.84	2211.58	2301.65
		Solyc06g005160	2675.74	2675.74	2675.74	2675.74	2675.74	2675.74	2675.74	2675.74	2675.74	2675.74	2545.4	2545.4	2545.4	2545.4	2545.4	2545.4	2545.4	2545.4	2545.4	2545.4	1339.57	1919.36	1477.57	2008.29	1864.94	2075.87	2265.62	2319.9	2220.19	2611.47	1992	2542.14	1733.23	1842.65	2503.07	1695.64	1895.93	2153.54	1754.48	2352.06	2467.86	2061.24	2348.71	2706.64	2615.84	2211.58	2301.65
AREB1	AT1G45249	Solyc04g078840	0	0	0	0	0	0	0	0	0	0	0	0	0	0	0	0	0	0	0	0	0	0	0	0	0	0	0	0	0	0	0	0	0	0	0	0	0	0	0	0	0	0	0	0	0	0	0
AtATL78	AT1G49230	Solyc11g005290	13.7	13.7	13.7	13.7	13.7	13.7	13.7	13.7	13.7	13.7	43.14	43.14	43.14	43.14	43.14	43.14	43.14	43.14	43.14	43.14	9.36	13.29	20.52	4.27	15.97	38.4	43.66	27.7	21.91	34.27	22.07	22.69	12.29	18.6	14.8	18.52	22.19	16.57	5.77	10.3	27.33	71.98	31.76	38.68	9.3	37.09	28.89
		Solyc11g005280	13.7	13.7	13.7	13.7	13.7	13.7	13.7	13.7	13.7	13.7	43.14	43.14	43.14	43.14	43.14	43.14	43.14	43.14	43.14	43.14	9.36	13.29	20.52	4.27	15.97	38.4	43.66	27.7	21.91	34.27	22.07	22.69	12.29	18.6	14.8	18.52	22.19	16.57	5.77	10.3	27.33	71.98	31.76	38.68	9.3	37.09	28.89
		Solyc11g005300	13.7	13.7	13.7	13.7	13.7	13.7	13.7	13.7	13.7	13.7	43.14	43.14	43.14	43.14	43.14	43.14	43.14	43.14	43.14	43.14	9.36	13.29	20.52	4.27	15.97	38.4	43.66	27.7	21.91	34.27	22.07	22.69	12.29	18.6	14.8	18.52	22.19	16.57	5.77	10.3	27.33	71.98	31.76	38.68	9.3	37.09	28.89
		Solyc11g005310	13.7	13.7	13.7	13.7	13.7	13.7	13.7	13.7	13.7	13.7	43.14	43.14	43.14	43.14	43.14	43.14	43.14	43.14	43.14	43.14	9.36	13.29	20.52	4.27	15.97	38.4	43.66	27.7	21.91	34.27	22.07	22.69	12.29	18.6	14.8	18.52	22.19	16.57	5.77	10.3	27.33	71.98	31.76	38.68	9.3	37.09	28.89
		Solyc11g005320	13.7	13.7	13.7	13.7	13.7	13.7	13.7	13.7	13.7	13.7	43.14	43.14	43.14	43.14	43.14	43.14	43.14	43.14	43.14	43.14	9.36	13.29	20.52	4.27	15.97	38.4	43.66	27.7	21.91	34.27	22.07	22.69	12.29	18.6	14.8	18.52	22.19	16.57	5.77	10.3	27.33	71.98	31.76	38.68	9.3	37.09	28.89
ATHB6	AT2G22430	Solyc11g010270	204.28	204.28	204.28	204.28	204.28	204.28	204.28	204.28	204.28	204.28	234.81	234.81	234.81	234.81	234.81	234.81	234.81	234.81	234.81	234.81	282.27	258.49	230.81	211.33	331.86	357.56	301.07	293.82	311.96	396.89	283.64	317.62	247.01	354.79	754.71	314.55	312.43	278.48	358.68	546.17	308.9	281.62	549.78	478.41	314.59	387.31	395.26
		Solyc05g051460	204.28	204.28	204.28	204.28	204.28	204.28	204.28	204.28	204.28	204.28	234.81	234.81	234.81	234.81	234.81	234.81	234.81	234.81	234.81	234.81	282.27	258.49	230.81	211.33	331.86	357.56	301.07	293.82	311.96	396.89	283.64	317.62	247.01	354.79	754.71	314.55	312.43	278.48	358.68	546.17	308.9	281.62	549.78	478.41	314.59	387.31	395.26
AtrbohD	AT5G47910	Solyc01g099620	189.23	189.23	189.23	189.23	189.23	189.23	189.23	189.23	189.23	189.23	319.44	319.44	319.44	319.44	319.44	319.44	319.44	319.44	319.44	319.44	252.4	202.88	302.02	733.52	158.84	357.24	533.11	390.91	518.65	297.04	240.63	163.85	269.83	197.81	401.21	217.96	223.05	407.13	710.47	116.53	353.59	303.96	460.01	458.35	901.92	553.51	434.42
		Solyc01g099620	189.23	189.23	189.23	189.23	189.23	189.23	189.23	189.23	189.23	189.23	319.44	319.44	319.44	319.44	319.44	319.44	319.44	319.44	319.44	319.44	252.4	202.88	302.02	733.52	158.84	357.24	533.11	390.91	518.65	297.04	240.63	163.85	269.83	197.81	401.21	217.96	223.05	407.13	710.47	116.53	353.59	303.96	460.01	458.35	901.92	553.51	434.42
		Solyc01g099620	189.23	189.23	189.23	189.23	189.23	189.23	189.23	189.23	189.23	189.23	319.44	319.44	319.44	319.44	319.44	319.44	319.44	319.44	319.44	319.44	252.4	202.88	302.02	733.52	158.84	357.24	533.11	390.91	518.65	297.04	240.63	163.85	269.83	197.81	401.21	217.96	223.05	407.13	710.47	116.53	353.59	303.96	460.01	458.35	901.92	553.51	434.42
		Solyc01g099620	189.23	189.23	189.23	189.23	189.23	189.23	189.23	189.23	189.23	189.23	319.44	319.44	319.44	319.44	319.44	319.44	319.44	319.44	319.44	319.44	252.4	202.88	302.02	733.52	158.84	357.24	533.11	390.91	518.65	297.04	240.63	163.85	269.83	197.81	401.21	217.96	223.05	407.13	710.47	116.53	353.59	303.96	460.01	458.35	901.92	553.51	434.42
AtrbohF	AT1G64060	Solyc01g099620	37.76	37.76	37.76	37.76	37.76	37.76	37.76	37.76	37.76	37.76	136.47	136.47	136.47	136.47	136.47	136.47	136.47	136.47	136.47	136.47	39.66	43.59	50.14	46.84	32.39	233.05	198.92	177.32	229.94	184.53	34.84	33.97	36.87	38.45	58.75	39.62	53.17	40.85	42.59	26.74	207.51	183.66	208.85	231.6	263.39	208.01	234.94
		Solyc03g117980	37.76	37.76	37.76	37.76	37.76	37.76	37.76	37.76	37.76	37.76	136.47	136.47	136.47	136.47	136.47	136.47	136.47	136.47	136.47	136.47	39.66	43.59	50.14	46.84	32.39	233.05	198.92	177.32	229.94	184.53	34.84	33.97	36.87	38.45	58.75	39.62	53.17	40.85	42.59	26.74	207.51	183.66	208.85	231.6	263.39	208.01	234.94
		Solyc06g068680	37.76	37.76	37.76	37.76	37.76	37.76	37.76	37.76	37.76	37.76	136.47	136.47	136.47	136.47	136.47	136.47	136.47	136.47	136.47	136.47	39.66	43.59	50.14	46.84	32.39	233.05	198.92	177.32	229.94	184.53	34.84	33.97	36.87	38.45	58.75	39.62	53.17	40.85	42.59	26.74	207.51	183.66	208.85	231.6	263.39	208.01	234.94
		Solyc07g042460	37.76	37.76	37.76	37.76	37.76	37.76	37.76	37.76	37.76	37.76	136.47	136.47	136.47	136.47	136.47	136.47	136.47	136.47	136.47	136.47	39.66	43.59	50.14	46.84	32.39	233.05	198.92	177.32	229.94	184.53	34.84	33.97	36.87	38.45	58.75	39.62	53.17	40.85	42.59	26.74	207.51	183.66	208.85	231.6	263.39	208.01	234.94
		Solyc08g081690	37.76	37.76	37.76	37.76	37.76	37.76	37.76	37.76	37.76	37.76	136.47	136.47	136.47	136.47	136.47	136.47	136.47	136.47	136.47	136.47	39.66	43.59	50.14	46.84	32.39	233.05	198.92	177.32	229.94	184.53	34.84	33.97	36.87	38.45	58.75	39.62	53.17	40.85	42.59	26.74	207.51	183.66	208.85	231.6	263.39	208.01	234.94
AVP1	AT1G15690	Solyc01g100390	2486.33	2486.33	2486.33	2486.33	2486.33	2486.33	2486.33	2486.33	2486.33	2486.33	1675.2	1675.2	1675.2	1675.2	1675.2	1675.2	1675.2	1675.2	1675.2	1675.2	2337.94	2878.92	2352.25	2077.41	2387.43	1762.35	1816.73	1579.7	1474.53	1584.7	2524.36	2428.68	2582.03	2691.03	2212.3	2741.18	2424.41	1926.4	2564.4	2372.68	1617.72	1826.3	1838.32	1885.34	1733.5	1492.76	1570.47
		Solyc03g117480	2486.33	2486.33	2486.33	2486.33	2486.33	2486.33	2486.33	2486.33	2486.33	2486.33	1675.2	1675.2	1675.2	1675.2	1675.2	1675.2	1675.2	1675.2	1675.2	1675.2	2337.94	2878.92	2352.25	2077.41	2387.43	1762.35	1816.73	1579.7	1474.53	1584.7	2524.36	2428.68	2582.03	2691.03	2212.3	2741.18	2424.41	1926.4	2564.4	2372.68	1617.72	1826.3	1838.32	1885.34	1733.5	1492.76	1570.47
		Solyc06g068240	2486.33	2486.33	2486.33	2486.33	2486.33	2486.33	2486.33	2486.33	2486.33	2486.33	1675.2	1675.2	1675.2	1675.2	1675.2	1675.2	1675.2	1675.2	1675.2	1675.2	2337.94	2878.92	2352.25	2077.41	2387.43	1762.35	1816.73	1579.7	1474.53	1584.7	2524.36	2428.68	2582.03	2691.03	2212.3	2741.18	2424.41	1926.4	2564.4	2372.68	1617.72	1826.3	1838.32	1885.34	1733.5	1492.76	1570.47
		Solyc07g007600	2486.33	2486.33	2486.33	2486.33	2486.33	2486.33	2486.33	2486.33	2486.33	2486.33	1675.2	1675.2	1675.2	1675.2	1675.2	1675.2	1675.2	1675.2	1675.2	1675.2	2337.94	2878.92	2352.25	2077.41	2387.43	1762.35	1816.73	1579.7	1474.53	1584.7	2524.36	2428.68	2582.03	2691.03	2212.3	2741.18	2424.41	1926.4	2564.4	2372.68	1617.72	1826.3	1838.32	1885.34	1733.5	1492.76	1570.47
		Solyc12g009840	2486.33	2486.33	2486.33	2486.33	2486.33	2486.33	2486.33	2486.33	2486.33	2486.33	1675.2	1675.2	1675.2	1675.2	1675.2	1675.2	1675.2	1675.2	1675.2	1675.2	2337.94	2878.92	2352.25	2077.41	2387.43	1762.35	1816.73	1579.7	1474.53	1584.7	2524.36	2428.68	2582.03	2691.03	2212.3	2741.18	2424.41	1926.4	2564.4	2372.68	1617.72	1826.3	1838.32	1885.34	1733.5	1492.76	1570.47
BnPIP1	AT3G53420	Solyc06g011350	3290.82	3290.82	3290.82	3290.82	3290.82	3290.82	3290.82	3290.82	3290.82	3290.82	1919.99	1919.99	1919.99	1919.99	1919.99	1919.99	1919.99	1919.99	1919.99	1919.99	3235.52	3434	3291.74	3026.34	3328.86	1968.06	2012.47	2275.42	2194.98	2105.97	3241.61	3299.8	3039.2	3355.41	3622.85	3226.65	3093.65	3031.18	2957.44	2996.28	2005.78	2566.32	1819.17	2246.11	1836.2	1992.14	1818.33
		Solyc11g069430	3290.82	3290.82	3290.82	3290.82	3290.82	3290.82	3290.82	3290.82	3290.82	3290.82	1919.99	1919.99	1919.99	1919.99	1919.99	1919.99	1919.99	1919.99	1919.99	1919.99	3235.52	3434	3291.74	3026.34	3328.86	1968.06	2012.47	2275.42	2194.98	2105.97	3241.61	3299.8	3039.2	3355.41	3622.85	3226.65	3093.65	3031.18	2957.44	2996.28	2005.78	2566.32	1819.17	2246.11	1836.2	1992.14	1818.33
BnPtdIns-PLC2	AT3G08510	Solyc05g052760	185.78	185.78	185.78	185.78	185.78	185.78	185.78	185.78	185.78	185.78	187.88	187.88	187.88	187.88	187.88	187.88	187.88	187.88	187.88	187.88	257.53	214.39	177.8	184.99	235.78	217.27	193.77	209.45	212.42	209.51	245.98	179.31	202.38	218.75	218.73	248.09	194.73	196.46	179.63	304.6	206.58	216.48	193.5	192.84	205.31	195.03	228.17
		Solyc06g007120	185.78	185.78	185.78	185.78	185.78	185.78	185.78	185.78	185.78	185.78	187.88	187.88	187.88	187.88	187.88	187.88	187.88	187.88	187.88	187.88	257.53	214.39	177.8	184.99	235.78	217.27	193.77	209.45	212.42	209.51	245.98	179.31	202.38	218.75	218.73	248.09	194.73	196.46	179.63	304.6	206.58	216.48	193.5	192.84	205.31	195.03	228.17
		Solyc06g051630	185.78	185.78	185.78	185.78	185.78	185.78	185.78	185.78	185.78	185.78	187.88	187.88	187.88	187.88	187.88	187.88	187.88	187.88	187.88	187.88	257.53	214.39	177.8	184.99	235.78	217.27	193.77	209.45	212.42	209.51	245.98	179.31	202.38	218.75	218.73	248.09	194.73	196.46	179.63	304.6	206.58	216.48	193.5	192.84	205.31	195.03	228.17
		Solyc10g076710	185.78	185.78	185.78	185.78	185.78	185.78	185.78	185.78	185.78	185.78	187.88	187.88	187.88	187.88	187.88	187.88	187.88	187.88	187.88	187.88	257.53	214.39	177.8	184.99	235.78	217.27	193.77	209.45	212.42	209.51	245.98	179.31	202.38	218.75	218.73	248.09	194.73	196.46	179.63	304.6	206.58	216.48	193.5	192.84	205.31	195.03	228.17
		Solyc06g051620	185.78	185.78	185.78	185.78	185.78	185.78	185.78	185.78	185.78	185.78	187.88	187.88	187.88	187.88	187.88	187.88	187.88	187.88	187.88	187.88	257.53	214.39	177.8	184.99	235.78	217.27	193.77	209.45	212.42	209.51	245.98	179.31	202.38	218.75	218.73	248.09	194.73	196.46	179.63	304.6	206.58	216.48	193.5	192.84	205.31	195.03	228.17
CAP2	AT2G40350	Solyc06g050520	2.33	2.33	2.33	2.33	2.33	2.33	2.33	2.33	2.33	2.33	9.55	9.55	9.55	9.55	9.55	9.55	9.55	9.55	9.55	9.55	2.16	3.59	4.82	4.48	3.4	11.53	8.05	10.37	7.37	12.13	8.12	3.8	4.31	3.61	7.03	2.25	4.56	3.19	3.77	2.92	9.97	7.88	13.8	7.25	11.09	11.4	15.32
		Solyc05g052410	2.33	2.33	2.33	2.33	2.33	2.33	2.33	2.33	2.33	2.33	9.55	9.55	9.55	9.55	9.55	9.55	9.55	9.55	9.55	9.55	2.16	3.59	4.82	4.48	3.4	11.53	8.05	10.37	7.37	12.13	8.12	3.8	4.31	3.61	7.03	2.25	4.56	3.19	3.77	2.92	9.97	7.88	13.8	7.25	11.09	11.4	15.32
CAU1	AT4G31120	Solyc08g005970	116.98	116.98	116.98	116.98	116.98	116.98	116.98	116.98	116.98	116.98	273.07	273.07	273.07	273.07	273.07	273.07	273.07	273.07	273.07	273.07	114.3	140.3	128.56	129.78	102.83	235.52	255.34	238.37	176.33	231.81	93.52	98.89	128.62	145.98	114.35	96.72	137.81	102.19	121.76	107.25	236.64	245.49	240.94	242.66	196.34	239.12	222.24
CBF4	AT5G51990	Solyc03g026270	11.55	11.55	11.55	11.55	11.55	11.55	11.55	11.55	11.55	11.55	7.64	7.64	7.64	7.64	7.64	7.64	7.64	7.64	7.64	7.64	1.58	8.86	4.78	16.11	8.77	7.79	6.19	6.7	2.78	10.84	5.85	9.46	7.57	4.67	12.63	7.31	5.13	5.02	9.93	9.1	6.12	5.6	39.88	15.25	7.82	6.39	9.62
		Solyc03g026280	11.55	11.55	11.55	11.55	11.55	11.55	11.55	11.55	11.55	11.55	7.64	7.64	7.64	7.64	7.64	7.64	7.64	7.64	7.64	7.64	1.58	8.86	4.78	16.11	8.77	7.79	6.19	6.7	2.78	10.84	5.85	9.46	7.57	4.67	12.63	7.31	5.13	5.02	9.93	9.1	6.12	5.6	39.88	15.25	7.82	6.39	9.62
		Solyc03g124110	11.55	11.55	11.55	11.55	11.55	11.55	11.55	11.55	11.55	11.55	7.64	7.64	7.64	7.64	7.64	7.64	7.64	7.64	7.64	7.64	1.58	8.86	4.78	16.11	8.77	7.79	6.19	6.7	2.78	10.84	5.85	9.46	7.57	4.67	12.63	7.31	5.13	5.02	9.93	9.1	6.12	5.6	39.88	15.25	7.82	6.39	9.62
		Solyc03g026270	11.55	11.55	11.55	11.55	11.55	11.55	11.55	11.55	11.55	11.55	7.64	7.64	7.64	7.64	7.64	7.64	7.64	7.64	7.64	7.64	1.58	8.86	4.78	16.11	8.77	7.79	6.19	6.7	2.78	10.84	5.85	9.46	7.57	4.67	12.63	7.31	5.13	5.02	9.93	9.1	6.12	5.6	39.88	15.25	7.82	6.39	9.62
		Solyc03g026280	11.55	11.55	11.55	11.55	11.55	11.55	11.55	11.55	11.55	11.55	7.64	7.64	7.64	7.64	7.64	7.64	7.64	7.64	7.64	7.64	1.58	8.86	4.78	16.11	8.77	7.79	6.19	6.7	2.78	10.84	5.85	9.46	7.57	4.67	12.63	7.31	5.13	5.02	9.93	9.1	6.12	5.6	39.88	15.25	7.82	6.39	9.62
		Solyc03g124110	11.55	11.55	11.55	11.55	11.55	11.55	11.55	11.55	11.55	11.55	7.64	7.64	7.64	7.64	7.64	7.64	7.64	7.64	7.64	7.64	1.58	8.86	4.78	16.11	8.77	7.79	6.19	6.7	2.78	10.84	5.85	9.46	7.57	4.67	12.63	7.31	5.13	5.02	9.93	9.1	6.12	5.6	39.88	15.25	7.82	6.39	9.62
CBF4	AT4G25470	Solyc03g026270	8.46	8.46	8.46	8.46	8.46	8.46	8.46	8.46	8.46	8.46	33.94	33.94	33.94	33.94	33.94	33.94	33.94	33.94	33.94	33.94	12.83	54.12	84.88	296.81	11.66	20.84	420.25	37.27	20.24	49.55	23.8	47.74	11.82	11.52	164.77	20.62	19.18	53.34	69.33	8.76	20.57	28.96	229.95	223.24	73.73	9.88	14.25
		Solyc03g026280	8.46	8.46	8.46	8.46	8.46	8.46	8.46	8.46	8.46	8.46	33.94	33.94	33.94	33.94	33.94	33.94	33.94	33.94	33.94	33.94	12.83	54.12	84.88	296.81	11.66	20.84	420.25	37.27	20.24	49.55	23.8	47.74	11.82	11.52	164.77	20.62	19.18	53.34	69.33	8.76	20.57	28.96	229.95	223.24	73.73	9.88	14.25
		Solyc03g124110	8.46	8.46	8.46	8.46	8.46	8.46	8.46	8.46	8.46	8.46	33.94	33.94	33.94	33.94	33.94	33.94	33.94	33.94	33.94	33.94	12.83	54.12	84.88	296.81	11.66	20.84	420.25	37.27	20.24	49.55	23.8	47.74	11.82	11.52	164.77	20.62	19.18	53.34	69.33	8.76	20.57	28.96	229.95	223.24	73.73	9.88	14.25
		Solyc03g026270	8.46	8.46	8.46	8.46	8.46	8.46	8.46	8.46	8.46	8.46	33.94	33.94	33.94	33.94	33.94	33.94	33.94	33.94	33.94	33.94	12.83	54.12	84.88	296.81	11.66	20.84	420.25	37.27	20.24	49.55	23.8	47.74	11.82	11.52	164.77	20.62	19.18	53.34	69.33	8.76	20.57	28.96	229.95	223.24	73.73	9.88	14.25
		Solyc03g124110	8.46	8.46	8.46	8.46	8.46	8.46	8.46	8.46	8.46	8.46	33.94	33.94	33.94	33.94	33.94	33.94	33.94	33.94	33.94	33.94	12.83	54.12	84.88	296.81	11.66	20.84	420.25	37.27	20.24	49.55	23.8	47.74	11.82	11.52	164.77	20.62	19.18	53.34	69.33	8.76	20.57	28.96	229.95	223.24	73.73	9.88	14.25
CBP20	AT5G44200	Solyc02g062620	114.2	114.2	114.2	114.2	114.2	114.2	114.2	114.2	114.2	114.2	212.02	212.02	212.02	212.02	212.02	212.02	212.02	212.02	212.02	212.02	96.5	125.55	122.1	118.72	117.32	184.63	186.88	191.37	192.18	202.72	119.67	112.54	106.48	108.52	114.52	135.94	122.1	115.89	91.72	129.65	197.02	180.69	173.86	170.95	178.7	170.31	181.72
CDPK7	AT2G17290	Solyc01g112250	41.41	41.41	41.41	41.41	41.41	41.41	41.41	41.41	41.41	41.41	268.34	268.34	268.34	268.34	268.34	268.34	268.34	268.34	268.34	268.34	53.51	28.57	45.8	56.31	34.13	332.88	317.49	299.68	331.94	282.53	49.66	27.34	48.12	44	66.77	55.84	62.51	69.93	69.6	36.62	335.25	247.75	302.18	373.9	466.11	303.38	337.09
		Solyc10g074570	41.41	41.41	41.41	41.41	41.41	41.41	41.41	41.41	41.41	41.41	268.34	268.34	268.34	268.34	268.34	268.34	268.34	268.34	268.34	268.34	53.51	28.57	45.8	56.31	34.13	332.88	317.49	299.68	331.94	282.53	49.66	27.34	48.12	44	66.77	55.84	62.51	69.93	69.6	36.62	335.25	247.75	302.18	373.9	466.11	303.38	337.09
CIPK03	AT1G30270	Solyc01g008850	53.89	53.89	53.89	53.89	53.89	53.89	53.89	53.89	53.89	53.89	379.62	379.62	379.62	379.62	379.62	379.62	379.62	379.62	379.62	379.62	63.9	36.08	53.27	56.94	47.22	485.02	375.83	405.69	486.83	424.77	39.93	57.41	46.37	53.92	60.47	63.03	56.99	65.69	49.27	76.75	418.92	436.33	379.33	390.92	333.06	465.4	513.32
		Solyc11g062410	53.89	53.89	53.89	53.89	53.89	53.89	53.89	53.89	53.89	53.89	379.62	379.62	379.62	379.62	379.62	379.62	379.62	379.62	379.62	379.62	63.9	36.08	53.27	56.94	47.22	485.02	375.83	405.69	486.83	424.77	39.93	57.41	46.37	53.92	60.47	63.03	56.99	65.69	49.27	76.75	418.92	436.33	379.33	390.92	333.06	465.4	513.32
		Solyc02g021440	53.89	53.89	53.89	53.89	53.89	53.89	53.89	53.89	53.89	53.89	379.62	379.62	379.62	379.62	379.62	379.62	379.62	379.62	379.62	379.62	63.9	36.08	53.27	56.94	47.22	485.02	375.83	405.69	486.83	424.77	39.93	57.41	46.37	53.92	60.47	63.03	56.99	65.69	49.27	76.75	418.92	436.33	379.33	390.92	333.06	465.4	513.32
CLCc	AT5G49890	Solyc01g103140	89.25	89.25	89.25	89.25	89.25	89.25	89.25	89.25	89.25	89.25	89.3	89.3	89.3	89.3	89.3	89.3	89.3	89.3	89.3	89.3	104.23	91.34	78.99	81.31	73.28	99.91	86.42	87.31	114.7	76.19	89.66	73.44	87.62	81.72	95.13	83.22	81.5	84.97	73.42	88.89	90.48	110.89	98.85	91.91	86.61	92.03	103.41
		Solyc02g068080	89.25	89.25	89.25	89.25	89.25	89.25	89.25	89.25	89.25	89.25	89.3	89.3	89.3	89.3	89.3	89.3	89.3	89.3	89.3	89.3	104.23	91.34	78.99	81.31	73.28	99.91	86.42	87.31	114.7	76.19	89.66	73.44	87.62	81.72	95.13	83.22	81.5	84.97	73.42	88.89	90.48	110.89	98.85	91.91	86.61	92.03	103.41
		Solyc07g007690	89.25	89.25	89.25	89.25	89.25	89.25	89.25	89.25	89.25	89.25	89.3	89.3	89.3	89.3	89.3	89.3	89.3	89.3	89.3	89.3	104.23	91.34	78.99	81.31	73.28	99.91	86.42	87.31	114.7	76.19	89.66	73.44	87.62	81.72	95.13	83.22	81.5	84.97	73.42	88.89	90.48	110.89	98.85	91.91	86.61	92.03	103.41
		Solyc10g044470	89.25	89.25	89.25	89.25	89.25	89.25	89.25	89.25	89.25	89.25	89.3	89.3	89.3	89.3	89.3	89.3	89.3	89.3	89.3	89.3	104.23	91.34	78.99	81.31	73.28	99.91	86.42	87.31	114.7	76.19	89.66	73.44	87.62	81.72	95.13	83.22	81.5	84.97	73.42	88.89	90.48	110.89	98.85	91.91	86.61	92.03	103.41
		Solyc02g094060	89.25	89.25	89.25	89.25	89.25	89.25	89.25	89.25	89.25	89.25	89.3	89.3	89.3	89.3	89.3	89.3	89.3	89.3	89.3	89.3	104.23	91.34	78.99	81.31	73.28	99.91	86.42	87.31	114.7	76.19	89.66	73.44	87.62	81.72	95.13	83.22	81.5	84.97	73.42	88.89	90.48	110.89	98.85	91.91	86.61	92.03	103.41
CMO	AT4G29890	Solyc07g008310	70.46	70.46	70.46	70.46	70.46	70.46	70.46	70.46	70.46	70.46	76.92	76.92	76.92	76.92	76.92	76.92	76.92	76.92	76.92	76.92	57.8	53.84	61.03	59.23	72.68	60.54	63.03	73.64	97.22	82.12	68.47	64.49	66.67	65.99	47.44	75.53	60.35	59.76	55.14	75.74	77.93	61.95	48.8	59.51	50.45	78.15	77.22
		Solyc07g008300	70.46	70.46	70.46	70.46	70.46	70.46	70.46	70.46	70.46	70.46	76.92	76.92	76.92	76.92	76.92	76.92	76.92	76.92	76.92	76.92	57.8	53.84	61.03	59.23	72.68	60.54	63.03	73.64	97.22	82.12	68.47	64.49	66.67	65.99	47.44	75.53	60.35	59.76	55.14	75.74	77.93	61.95	48.8	59.51	50.45	78.15	77.22
COIN	AT3G54360	Solyc10g080520	532.82	532.82	532.82	532.82	532.82	532.82	532.82	532.82	532.82	532.82	182.66	182.66	182.66	182.66	182.66	182.66	182.66	182.66	182.66	182.66	632.55	530.24	551.18	431.93	614.63	195.19	184.98	188.49	194.08	216.42	508.04	553.38	522.17	583.32	537.41	593.2	543.44	497.49	407.1	503.1	206.76	220.15	167.42	211.69	188.42	184.6	183.96
CPK21	AT4G04720	Solyc01g008740	105.19	105.19	105.19	105.19	105.19	105.19	105.19	105.19	105.19	105.19	140.72	140.72	140.72	140.72	140.72	140.72	140.72	140.72	140.72	140.72	109.59	86.01	95.66	96.25	124.6	115.34	111.7	103.25	122.45	117.84	110.84	121.37	113.63	101.03	103.02	121.33	114.25	106.52	108.3	112.78	117.44	102.54	112.79	97.47	90.12	115.17	132.15
		Solyc03g031670	105.19	105.19	105.19	105.19	105.19	105.19	105.19	105.19	105.19	105.19	140.72	140.72	140.72	140.72	140.72	140.72	140.72	140.72	140.72	140.72	109.59	86.01	95.66	96.25	124.6	115.34	111.7	103.25	122.45	117.84	110.84	121.37	113.63	101.03	103.02	121.33	114.25	106.52	108.3	112.78	117.44	102.54	112.79	97.47	90.12	115.17	132.15
		Solyc04g081910	105.19	105.19	105.19	105.19	105.19	105.19	105.19	105.19	105.19	105.19	140.72	140.72	140.72	140.72	140.72	140.72	140.72	140.72	140.72	140.72	109.59	86.01	95.66	96.25	124.6	115.34	111.7	103.25	122.45	117.84	110.84	121.37	113.63	101.03	103.02	121.33	114.25	106.52	108.3	112.78	117.44	102.54	112.79	97.47	90.12	115.17	132.15
		Solyc07g064610	105.19	105.19	105.19	105.19	105.19	105.19	105.19	105.19	105.19	105.19	140.72	140.72	140.72	140.72	140.72	140.72	140.72	140.72	140.72	140.72	109.59	86.01	95.66	96.25	124.6	115.34	111.7	103.25	122.45	117.84	110.84	121.37	113.63	101.03	103.02	121.33	114.25	106.52	108.3	112.78	117.44	102.54	112.79	97.47	90.12	115.17	132.15
		Solyc08g008170	105.19	105.19	105.19	105.19	105.19	105.19	105.19	105.19	105.19	105.19	140.72	140.72	140.72	140.72	140.72	140.72	140.72	140.72	140.72	140.72	109.59	86.01	95.66	96.25	124.6	115.34	111.7	103.25	122.45	117.84	110.84	121.37	113.63	101.03	103.02	121.33	114.25	106.52	108.3	112.78	117.44	102.54	112.79	97.47	90.12	115.17	132.15
CPK23	AT4G04740	Solyc03g031670	16.64	16.64	16.64	16.64	16.64	16.64	16.64	16.64	16.64	16.64	17.02	17.02	17.02	17.02	17.02	17.02	17.02	17.02	17.02	17.02	24.87	16.65	10.96	11.36	22.75	27.04	22.59	19.24	19.17	24.23	22.6	20.13	18.49	21.56	20.09	26.83	18.18	13.75	12.04	17.84	25.32	24.61	18.79	23.57	23.7	14.97	24.77
CpMYB10	AT5G49620	Solyc01g057910	6.22	6.22	6.22	6.22	6.22	6.22	6.22	6.22	6.22	6.22	14.77	14.77	14.77	14.77	14.77	14.77	14.77	14.77	14.77	14.77	5.44	6.9	5.96	6.28	7.25	15.41	21.66	11.12	10.25	14.57	2.53	4.83	2.49	2.02	3.21	2.44	4.98	2.57	3.37	4.19	10.3	10.93	16.09	10.96	9.96	17.37	18.25
		Solyc05g053330	6.22	6.22	6.22	6.22	6.22	6.22	6.22	6.22	6.22	6.22	14.77	14.77	14.77	14.77	14.77	14.77	14.77	14.77	14.77	14.77	5.44	6.9	5.96	6.28	7.25	15.41	21.66	11.12	10.25	14.57	2.53	4.83	2.49	2.02	3.21	2.44	4.98	2.57	3.37	4.19	10.3	10.93	16.09	10.96	9.96	17.37	18.25
CrNCED1	AT1G30100	Solyc08g016720	2.33	2.33	2.33	2.33	2.33	2.33	2.33	2.33	2.33	2.33	2.21	2.21	2.21	2.21	2.21	2.21	2.21	2.21	2.21	2.21	5.03	1.12	4.91	5.43	3.82	0.59	3.75	3.26	0.51	1.63	4.25	3.65	1.89	5.49	7.39	6.99	3.5	4.59	8.22	2.49	2.06	1.18	1.19	0.79	0.7	3.29	2.31
		Solyc07g056570	2.33	2.33	2.33	2.33	2.33	2.33	2.33	2.33	2.33	2.33	2.21	2.21	2.21	2.21	2.21	2.21	2.21	2.21	2.21	2.21	5.03	1.12	4.91	5.43	3.82	0.59	3.75	3.26	0.51	1.63	4.25	3.65	1.89	5.49	7.39	6.99	3.5	4.59	8.22	2.49	2.06	1.18	1.19	0.79	0.7	3.29	2.31
CRT	AT1G08450	Solyc05g056230	185.82	185.82	185.82	185.82	185.82	185.82	185.82	185.82	185.82	185.82	200.46	200.46	200.46	200.46	200.46	200.46	200.46	200.46	200.46	200.46	215.52	143.58	312.45	212.51	141.32	178.6	187.11	194.91	175.43	181.43	156.65	121.59	181.68	148.16	166.03	169.65	153.35	212.6	192.19	156.93	175.08	187.23	171.14	170.44	168.92	195.38	196.11
		Solyc04g048900	185.82	185.82	185.82	185.82	185.82	185.82	185.82	185.82	185.82	185.82	200.46	200.46	200.46	200.46	200.46	200.46	200.46	200.46	200.46	200.46	215.52	143.58	312.45	212.51	141.32	178.6	187.11	194.91	175.43	181.43	156.65	121.59	181.68	148.16	166.03	169.65	153.35	212.6	192.19	156.93	175.08	187.23	171.14	170.44	168.92	195.38	196.11
DHAR2	AT1G75270	Solyc05g054760	190.88	190.88	190.88	190.88	190.88	190.88	190.88	190.88	190.88	190.88	412.76	412.76	412.76	412.76	412.76	412.76	412.76	412.76	412.76	412.76	93.9	90.27	111.16	76.05	105.83	480.63	368.88	384.22	339.75	383.9	132.35	107.87	99.45	123.55	130.15	81.34	116.53	162.37	119.03	102.19	413.73	471.19	362.63	396.53	377.44	397.07	411.23
DREB1A/CBF3	AT4G25480	Solyc03g026280	9.05	9.05	9.05	9.05	9.05	9.05	9.05	9.05	9.05	9.05	10.41	10.41	10.41	10.41	10.41	10.41	10.41	10.41	10.41	10.41	10.21	11.77	21.91	13.83	7.88	8.28	107.65	22.79	5.82	21.48	7.93	15.25	8.3	9.81	41.66	9.98	6.46	23.03	12.5	8.9	8.86	25.87	103.88	96.16	33.91	5.03	9.63
		Solyc03g026270	9.05	9.05	9.05	9.05	9.05	9.05	9.05	9.05	9.05	9.05	10.41	10.41	10.41	10.41	10.41	10.41	10.41	10.41	10.41	10.41	10.21	11.77	21.91	13.83	7.88	8.28	107.65	22.79	5.82	21.48	7.93	15.25	8.3	9.81	41.66	9.98	6.46	23.03	12.5	8.9	8.86	25.87	103.88	96.16	33.91	5.03	9.63
		Solyc03g124110	9.05	9.05	9.05	9.05	9.05	9.05	9.05	9.05	9.05	9.05	10.41	10.41	10.41	10.41	10.41	10.41	10.41	10.41	10.41	10.41	10.21	11.77	21.91	13.83	7.88	8.28	107.65	22.79	5.82	21.48	7.93	15.25	8.3	9.81	41.66	9.98	6.46	23.03	12.5	8.9	8.86	25.87	103.88	96.16	33.91	5.03	9.63
Solyc03g007960	AT4G25700	Solyc03g007960	556.44	556.44	556.44	556.44	556.44	556.44	556.44	556.44	556.44	556.44	41.95	41.95	41.95	41.95	41.95	41.95	41.95	41.95	41.95	41.95	452.5	610.92	503.27	455.12	583.5	53.64	59.27	90.41	72.97	89.77	512.37	620.68	544.27	519.86	513.84	536.1	393.62	554.31	410.17	455.18	63.98	59.83	110.39	101.41	75.73	50.59	68.84
		Solyc03g007960	556.44	556.44	556.44	556.44	556.44	556.44	556.44	556.44	556.44	556.44	41.95	41.95	41.95	41.95	41.95	41.95	41.95	41.95	41.95	41.95	452.5	610.92	503.27	455.12	583.5	53.64	59.27	90.41	72.97	89.77	512.37	620.68	544.27	519.86	513.84	536.1	393.62	554.31	410.17	455.18	63.98	59.83	110.39	101.41	75.73	50.59	68.84
ERA1	AT5G40280	Solyc02g086870	9.21	9.21	9.21	9.21	9.21	9.21	9.21	9.21	9.21	9.21	48.17	48.17	48.17	48.17	48.17	48.17	48.17	48.17	48.17	48.17	8.42	16.66	26.42	15.32	15.8	48.71	45.89	51.8	48	58.55	16.95	6.76	9.27	9.61	13.91	18.86	25.21	16.16	9.15	17.55	43.77	50.04	42.09	44.68	43.7	48.39	48.61
ERD1	AT5G51070	Solyc03g117950	262.93	262.93	262.93	262.93	262.93	262.93	262.93	262.93	262.93	262.93	141.94	141.94	141.94	141.94	141.94	141.94	141.94	141.94	141.94	141.94	214.29	181.75	207	246.08	181.09	136.44	133.18	141.91	191.24	162.99	251.44	176.22	223.93	199.9	185.54	209.85	214.17	251.64	231.02	190.92	144	134.15	145.69	137.91	155.32	160.94	158.14
		Solyc03g118340	262.93	262.93	262.93	262.93	262.93	262.93	262.93	262.93	262.93	262.93	141.94	141.94	141.94	141.94	141.94	141.94	141.94	141.94	141.94	141.94	214.29	181.75	207	246.08	181.09	136.44	133.18	141.91	191.24	162.99	251.44	176.22	223.93	199.9	185.54	209.85	214.17	251.64	231.02	190.92	144	134.15	145.69	137.91	155.32	160.94	158.14
		Solyc12g042060	262.93	262.93	262.93	262.93	262.93	262.93	262.93	262.93	262.93	262.93	141.94	141.94	141.94	141.94	141.94	141.94	141.94	141.94	141.94	141.94	214.29	181.75	207	246.08	181.09	136.44	133.18	141.91	191.24	162.99	251.44	176.22	223.93	199.9	185.54	209.85	214.17	251.64	231.02	190.92	144	134.15	145.69	137.91	155.32	160.94	158.14
FAR1	AT4G15090	Solyc02g068550	39.98	39.98	39.98	39.98	39.98	39.98	39.98	39.98	39.98	39.98	58.56	58.56	58.56	58.56	58.56	58.56	58.56	58.56	58.56	58.56	34.53	42.39	35.35	34.86	42.03	46.44	47.39	49.03	46	56.88	41.24	45.09	37.97	36.06	33.39	42.55	37.37	42.01	36.58	51.8	54.59	41.27	51.77	49.52	45.86	49.73	45.94
		Solyc03g121630	39.98	39.98	39.98	39.98	39.98	39.98	39.98	39.98	39.98	39.98	58.56	58.56	58.56	58.56	58.56	58.56	58.56	58.56	58.56	58.56	34.53	42.39	35.35	34.86	42.03	46.44	47.39	49.03	46	56.88	41.24	45.09	37.97	36.06	33.39	42.55	37.37	42.01	36.58	51.8	54.59	41.27	51.77	49.52	45.86	49.73	45.94
		Solyc07g043270	39.98	39.98	39.98	39.98	39.98	39.98	39.98	39.98	39.98	39.98	58.56	58.56	58.56	58.56	58.56	58.56	58.56	58.56	58.56	58.56	34.53	42.39	35.35	34.86	42.03	46.44	47.39	49.03	46	56.88	41.24	45.09	37.97	36.06	33.39	42.55	37.37	42.01	36.58	51.8	54.59	41.27	51.77	49.52	45.86	49.73	45.94
		Solyc08g060840	39.98	39.98	39.98	39.98	39.98	39.98	39.98	39.98	39.98	39.98	58.56	58.56	58.56	58.56	58.56	58.56	58.56	58.56	58.56	58.56	34.53	42.39	35.35	34.86	42.03	46.44	47.39	49.03	46	56.88	41.24	45.09	37.97	36.06	33.39	42.55	37.37	42.01	36.58	51.8	54.59	41.27	51.77	49.52	45.86	49.73	45.94
FHY3	AT3G22170	Solyc02g068550	88.19	88.19	88.19	88.19	88.19	88.19	88.19	88.19	88.19	88.19	89.48	89.48	89.48	89.48	89.48	89.48	89.48	89.48	89.48	89.48	89.81	88.17	95.21	94.12	94.03	108.12	135.55	102.63	113.49	124.97	99.47	89.78	94.25	105.12	91.88	109.66	94.43	87.07	103.25	98.96	128.78	94.17	116.17	125.41	114.04	113.12	115.34
		Solyc07g043270	88.19	88.19	88.19	88.19	88.19	88.19	88.19	88.19	88.19	88.19	89.48	89.48	89.48	89.48	89.48	89.48	89.48	89.48	89.48	89.48	89.81	88.17	95.21	94.12	94.03	108.12	135.55	102.63	113.49	124.97	99.47	89.78	94.25	105.12	91.88	109.66	94.43	87.07	103.25	98.96	128.78	94.17	116.17	125.41	114.04	113.12	115.34
		Solyc08g060840	88.19	88.19	88.19	88.19	88.19	88.19	88.19	88.19	88.19	88.19	89.48	89.48	89.48	89.48	89.48	89.48	89.48	89.48	89.48	89.48	89.81	88.17	95.21	94.12	94.03	108.12	135.55	102.63	113.49	124.97	99.47	89.78	94.25	105.12	91.88	109.66	94.43	87.07	103.25	98.96	128.78	94.17	116.17	125.41	114.04	113.12	115.34
		Solyc03g121630	88.19	88.19	88.19	88.19	88.19	88.19	88.19	88.19	88.19	88.19	89.48	89.48	89.48	89.48	89.48	89.48	89.48	89.48	89.48	89.48	89.81	88.17	95.21	94.12	94.03	108.12	135.55	102.63	113.49	124.97	99.47	89.78	94.25	105.12	91.88	109.66	94.43	87.07	103.25	98.96	128.78	94.17	116.17	125.41	114.04	113.12	115.34
GCR1	AT1G48270	Solyc08g061260	27.27	27.27	27.27	27.27	27.27	27.27	27.27	27.27	27.27	27.27	38.95	38.95	38.95	38.95	38.95	38.95	38.95	38.95	38.95	38.95	35.94	35.6	24.73	27.47	26.55	43.8	42.17	40.11	44.98	45.01	31.22	33.12	33.68	32.45	40.84	40.34	29.84	25.97	30.84	29.26	43.86	48.41	35.62	42.03	43.02	41.38	45.89
GF14lambda	AT5G10450	Solyc04g076060	1528.81	1528.81	1528.81	1528.81	1528.81	1528.81	1528.81	1528.81	1528.81	1528.81	1437.68	1437.68	1437.68	1437.68	1437.68	1437.68	1437.68	1437.68	1437.68	1437.68	1663.04	1410.38	1687.55	1556.92	1587.29	1428.1	1397.56	1591.21	1611.74	1521.15	1700.59	1496.74	1630	1586.91	1391.57	1993.53	1590.77	1475.92	1476.05	1497.99	1480.26	1493.13	1215.21	1389.03	1473.67	1458.76	1467.6
		Solyc11g010470	1528.81	1528.81	1528.81	1528.81	1528.81	1528.81	1528.81	1528.81	1528.81	1528.81	1437.68	1437.68	1437.68	1437.68	1437.68	1437.68	1437.68	1437.68	1437.68	1437.68	1663.04	1410.38	1687.55	1556.92	1587.29	1428.1	1397.56	1591.21	1611.74	1521.15	1700.59	1496.74	1630	1586.91	1391.57	1993.53	1590.77	1475.92	1476.05	1497.99	1480.26	1493.13	1215.21	1389.03	1473.67	1458.76	1467.6
GL1-2	AT5G57800	Solyc03g117800	427.98	427.98	427.98	427.98	427.98	427.98	427.98	427.98	427.98	427.98	104.07	104.07	104.07	104.07	104.07	104.07	104.07	104.07	104.07	104.07	435.19	427.32	315.32	386.88	396.38	105.41	88.96	84.7	87.89	92.63	433.59	421.22	386.87	438.05	417.54	430.02	434.49	365.96	316.93	359.43	90.28	92.08	92.89	97.24	107.48	106.19	93.54
		Solyc07g006300	427.98	427.98	427.98	427.98	427.98	427.98	427.98	427.98	427.98	427.98	104.07	104.07	104.07	104.07	104.07	104.07	104.07	104.07	104.07	104.07	435.19	427.32	315.32	386.88	396.38	105.41	88.96	84.7	87.89	92.63	433.59	421.22	386.87	438.05	417.54	430.02	434.49	365.96	316.93	359.43	90.28	92.08	92.89	97.24	107.48	106.19	93.54
GmERF3	AT1G53910	Solyc03g123500	249.6	249.6	249.6	249.6	249.6	249.6	249.6	249.6	249.6	249.6	410.77	410.77	410.77	410.77	410.77	410.77	410.77	410.77	410.77	410.77	209.7	196.57	179.43	183.92	141.16	503.28	486.87	425.25	464.2	404.29	236.72	182.74	186.12	234.49	202.89	208.84	205.07	187.41	287.5	258.62	480.99	565.03	375.83	455.44	366.86	442.51	468.67
		Solyc12g049560	249.6	249.6	249.6	249.6	249.6	249.6	249.6	249.6	249.6	249.6	410.77	410.77	410.77	410.77	410.77	410.77	410.77	410.77	410.77	410.77	209.7	196.57	179.43	183.92	141.16	503.28	486.87	425.25	464.2	404.29	236.72	182.74	186.12	234.49	202.89	208.84	205.07	187.41	287.5	258.62	480.99	565.03	375.83	455.44	366.86	442.51	468.67
		Solyc06g063070	249.6	249.6	249.6	249.6	249.6	249.6	249.6	249.6	249.6	249.6	410.77	410.77	410.77	410.77	410.77	410.77	410.77	410.77	410.77	410.77	209.7	196.57	179.43	183.92	141.16	503.28	486.87	425.25	464.2	404.29	236.72	182.74	186.12	234.49	202.89	208.84	205.07	187.41	287.5	258.62	480.99	565.03	375.83	455.44	366.86	442.51	468.67
GmTP55	AT1G54100	Solyc03g122310	338.02	338.02	338.02	338.02	338.02	338.02	338.02	338.02	338.02	338.02	629.9	629.9	629.9	629.9	629.9	629.9	629.9	629.9	629.9	629.9	197.94	119.31	183.15	213.17	176.98	651.67	719.02	617.36	775.89	641.31	226.75	150	253.13	190.65	215.78	238.01	176.05	231.14	132.05	198.22	744.12	637.47	690.27	655.76	637.14	759.15	765.67
GolS1	AT2G47180	Solyc01g079170	169.28	169.28	169.28	169.28	169.28	169.28	169.28	169.28	169.28	169.28	321.94	321.94	321.94	321.94	321.94	321.94	321.94	321.94	321.94	321.94	164.41	115.86	136.48	105.71	114.25	278.61	252.9	361.25	436.8	362.59	149.84	192.31	123.78	116.25	247.44	95.91	102.34	115.66	93.52	198.68	353.04	381.95	228	350.33	378.71	455.04	328.83
GORK	AT5G37500	Solyc03g097940	12.34	12.34	12.34	12.34	12.34	12.34	12.34	12.34	12.34	12.34	45.45	45.45	45.45	45.45	45.45	45.45	45.45	45.45	45.45	45.45	6.29	7.14	8.19	9.29	12.11	53.28	34.85	46.79	47.75	55.7	10.62	11.43	9.89	3.2	7.41	16.5	14.29	10.04	13.96	10.12	47.01	50.77	36.59	43.75	34.56	43.26	46.11
		Solyc05g051220	12.34	12.34	12.34	12.34	12.34	12.34	12.34	12.34	12.34	12.34	45.45	45.45	45.45	45.45	45.45	45.45	45.45	45.45	45.45	45.45	6.29	7.14	8.19	9.29	12.11	53.28	34.85	46.79	47.75	55.7	10.62	11.43	9.89	3.2	7.41	16.5	14.29	10.04	13.96	10.12	47.01	50.77	36.59	43.75	34.56	43.26	46.11
		Solyc11g011500	12.34	12.34	12.34	12.34	12.34	12.34	12.34	12.34	12.34	12.34	45.45	45.45	45.45	45.45	45.45	45.45	45.45	45.45	45.45	45.45	6.29	7.14	8.19	9.29	12.11	53.28	34.85	46.79	47.75	55.7	10.62	11.43	9.89	3.2	7.41	16.5	14.29	10.04	13.96	10.12	47.01	50.77	36.59	43.75	34.56	43.26	46.11
GPA1	AT2G26300	Solyc08g061220	64.09	64.09	64.09	64.09	64.09	64.09	64.09	64.09	64.09	64.09	187.81	187.81	187.81	187.81	187.81	187.81	187.81	187.81	187.81	187.81	60.3	59.42	75.56	100.28	56.87	220.53	253.28	240.19	200.94	198.38	76.78	47.74	66.66	71.62	96.23	76.73	77.6	70.4	79.87	57.04	259.38	183.9	202.81	235.32	233.7	266.73	220.36
GSTU17	AT1G10370	Solyc05g006730	503.39	503.39	503.39	503.39	503.39	503.39	503.39	503.39	503.39	503.39	50.53	50.53	50.53	50.53	50.53	50.53	50.53	50.53	50.53	50.53	451.25	559.84	390.79	392.5	475.83	40.2	47.23	22.51	26.51	42.97	378.44	562.84	457.86	429.41	619.56	237.95	389.64	569.37	404.86	391.42	44.23	56.8	44.28	39.86	39.81	27.73	23.08
		Solyc05g006740	503.39	503.39	503.39	503.39	503.39	503.39	503.39	503.39	503.39	503.39	50.53	50.53	50.53	50.53	50.53	50.53	50.53	50.53	50.53	50.53	451.25	559.84	390.79	392.5	475.83	40.2	47.23	22.51	26.51	42.97	378.44	562.84	457.86	429.41	619.56	237.95	389.64	569.37	404.86	391.42	44.23	56.8	44.28	39.86	39.81	27.73	23.08
HAB1	AT1G72770	Solyc03g121880	262.46	262.46	262.46	262.46	262.46	262.46	262.46	262.46	262.46	262.46	185.74	185.74	185.74	185.74	185.74	185.74	185.74	185.74	185.74	185.74	260.51	258.32	278.86	211.81	236.18	233.24	228.02	242.03	206.37	233.1	250.15	245.08	240.64	253.33	434.03	200.25	225.53	296.15	187.82	265.74	192.44	249.53	349.08	295.11	222.66	202.03	224.8
HARDY	AT2G36450	Solyc10g083560	11.96	11.96	11.96	11.96	11.96	11.96	11.96	11.96	11.96	11.96	7.04	7.04	7.04	7.04	7.04	7.04	7.04	7.04	7.04	7.04	16.82	7.49	5.04	11.3	14.2	10.9	8.28	8.55	8.23	10.78	11.16	13.84	14.44	8.15	8.29	13.57	7.63	14.19	6.76	8.82	12.18	9.62	7.88	10.97	7.19	8.27	9.5
		Solyc09g009240	11.96	11.96	11.96	11.96	11.96	11.96	11.96	11.96	11.96	11.96	7.04	7.04	7.04	7.04	7.04	7.04	7.04	7.04	7.04	7.04	16.82	7.49	5.04	11.3	14.2	10.9	8.28	8.55	8.23	10.78	11.16	13.84	14.44	8.15	8.29	13.57	7.63	14.19	6.76	8.82	12.18	9.62	7.88	10.97	7.19	8.27	9.5
HDA19	AT4G38130	Solyc09g091440	146.29	146.29	146.29	146.29	146.29	146.29	146.29	146.29	146.29	146.29	205.54	205.54	205.54	205.54	205.54	205.54	205.54	205.54	205.54	205.54	166.3	170.75	163.07	155.37	195.08	264.76	301.42	210.81	232.84	299.48	170.96	211.19	166.14	183.12	182.75	181.57	161.78	149.94	140.91	182.24	234.75	252.66	264.25	230.59	281.31	236.6	313.78
HDA6	AT5G63110	Solyc03g112410	89.24	89.24	89.24	89.24	89.24	89.24	89.24	89.24	89.24	89.24	145.24	145.24	145.24	145.24	145.24	145.24	145.24	145.24	145.24	145.24	97.24	93.89	88.09	78.11	88.97	158.56	151.74	126.21	145.4	150.53	94.49	88.36	95.44	98.86	81.95	105.83	81.98	76.17	73.91	97.68	129.16	141.88	172.08	166.92	168.34	127.19	141.92
		Solyc06g071680	89.24	89.24	89.24	89.24	89.24	89.24	89.24	89.24	89.24	89.24	145.24	145.24	145.24	145.24	145.24	145.24	145.24	145.24	145.24	145.24	97.24	93.89	88.09	78.11	88.97	158.56	151.74	126.21	145.4	150.53	94.49	88.36	95.44	98.86	81.95	105.83	81.98	76.17	73.91	97.68	129.16	141.88	172.08	166.92	168.34	127.19	141.92
HSFA1b	AT5G16820	Solyc03g097120	31.23	31.23	31.23	31.23	31.23	31.23	31.23	31.23	31.23	31.23	37.81	37.81	37.81	37.81	37.81	37.81	37.81	37.81	37.81	37.81	40.8	20.57	24.76	23.46	32.73	49.2	46.08	43.56	44.19	48.87	36.33	24.66	36.52	47.7	27.91	32.4	29.11	28.08	14.99	35.41	45.22	51.56	50	50.76	39.78	39.11	45.81
		Solyc06g072750	31.23	31.23	31.23	31.23	31.23	31.23	31.23	31.23	31.23	31.23	37.81	37.81	37.81	37.81	37.81	37.81	37.81	37.81	37.81	37.81	40.8	20.57	24.76	23.46	32.73	49.2	46.08	43.56	44.19	48.87	36.33	24.66	36.52	47.7	27.91	32.4	29.11	28.08	14.99	35.41	45.22	51.56	50	50.76	39.78	39.11	45.81
JERF1	AT1G53910	Solyc03g123500	249.6	249.6	249.6	249.6	249.6	249.6	249.6	249.6	249.6	249.6	410.77	410.77	410.77	410.77	410.77	410.77	410.77	410.77	410.77	410.77	209.7	196.57	179.43	183.92	141.16	503.28	486.87	425.25	464.2	404.29	236.72	182.74	186.12	234.49	202.89	208.84	205.07	187.41	287.5	258.62	480.99	565.03	375.83	455.44	366.86	442.51	468.67
		Solyc12g049560	249.6	249.6	249.6	249.6	249.6	249.6	249.6	249.6	249.6	249.6	410.77	410.77	410.77	410.77	410.77	410.77	410.77	410.77	410.77	410.77	209.7	196.57	179.43	183.92	141.16	503.28	486.87	425.25	464.2	404.29	236.72	182.74	186.12	234.49	202.89	208.84	205.07	187.41	287.5	258.62	480.99	565.03	375.83	455.44	366.86	442.51	468.67
		Solyc06g063070	249.6	249.6	249.6	249.6	249.6	249.6	249.6	249.6	249.6	249.6	410.77	410.77	410.77	410.77	410.77	410.77	410.77	410.77	410.77	410.77	209.7	196.57	179.43	183.92	141.16	503.28	486.87	425.25	464.2	404.29	236.72	182.74	186.12	234.49	202.89	208.84	205.07	187.41	287.5	258.62	480.99	565.03	375.83	455.44	366.86	442.51	468.67
KAT2	AT2G33150	Solyc02g070530	718.56	718.56	718.56	718.56	718.56	718.56	718.56	718.56	718.56	718.56	869.66	869.66	869.66	869.66	869.66	869.66	869.66	869.66	869.66	869.66	679.75	555.57	554.52	598.46	409.5	967.58	988.08	784.71	1041.29	871.31	638.46	531.15	828.95	722.86	712.15	800.63	612.68	616.25	494.06	632.41	1080.85	858.51	991.55	1069.74	1160.02	920.63	1038.57
		Solyc08g016500	718.56	718.56	718.56	718.56	718.56	718.56	718.56	718.56	718.56	718.56	869.66	869.66	869.66	869.66	869.66	869.66	869.66	869.66	869.66	869.66	679.75	555.57	554.52	598.46	409.5	967.58	988.08	784.71	1041.29	871.31	638.46	531.15	828.95	722.86	712.15	800.63	612.68	616.25	494.06	632.41	1080.85	858.51	991.55	1069.74	1160.02	920.63	1038.57
		Solyc09g061840	718.56	718.56	718.56	718.56	718.56	718.56	718.56	718.56	718.56	718.56	869.66	869.66	869.66	869.66	869.66	869.66	869.66	869.66	869.66	869.66	679.75	555.57	554.52	598.46	409.5	967.58	988.08	784.71	1041.29	871.31	638.46	531.15	828.95	722.86	712.15	800.63	612.68	616.25	494.06	632.41	1080.85	858.51	991.55	1069.74	1160.02	920.63	1038.57
		Solyc09g091470	718.56	718.56	718.56	718.56	718.56	718.56	718.56	718.56	718.56	718.56	869.66	869.66	869.66	869.66	869.66	869.66	869.66	869.66	869.66	869.66	679.75	555.57	554.52	598.46	409.5	967.58	988.08	784.71	1041.29	871.31	638.46	531.15	828.95	722.86	712.15	800.63	612.68	616.25	494.06	632.41	1080.85	858.51	991.55	1069.74	1160.02	920.63	1038.57
		Solyc02g070530	718.56	718.56	718.56	718.56	718.56	718.56	718.56	718.56	718.56	718.56	869.66	869.66	869.66	869.66	869.66	869.66	869.66	869.66	869.66	869.66	679.75	555.57	554.52	598.46	409.5	967.58	988.08	784.71	1041.29	871.31	638.46	531.15	828.95	722.86	712.15	800.63	612.68	616.25	494.06	632.41	1080.85	858.51	991.55	1069.74	1160.02	920.63	1038.57
		Solyc08g016500	718.56	718.56	718.56	718.56	718.56	718.56	718.56	718.56	718.56	718.56	869.66	869.66	869.66	869.66	869.66	869.66	869.66	869.66	869.66	869.66	679.75	555.57	554.52	598.46	409.5	967.58	988.08	784.71	1041.29	871.31	638.46	531.15	828.95	722.86	712.15	800.63	612.68	616.25	494.06	632.41	1080.85	858.51	991.55	1069.74	1160.02	920.63	1038.57
		Solyc09g061840	718.56	718.56	718.56	718.56	718.56	718.56	718.56	718.56	718.56	718.56	869.66	869.66	869.66	869.66	869.66	869.66	869.66	869.66	869.66	869.66	679.75	555.57	554.52	598.46	409.5	967.58	988.08	784.71	1041.29	871.31	638.46	531.15	828.95	722.86	712.15	800.63	612.68	616.25	494.06	632.41	1080.85	858.51	991.55	1069.74	1160.02	920.63	1038.57
		Solyc09g091470	718.56	718.56	718.56	718.56	718.56	718.56	718.56	718.56	718.56	718.56	869.66	869.66	869.66	869.66	869.66	869.66	869.66	869.66	869.66	869.66	679.75	555.57	554.52	598.46	409.5	967.58	988.08	784.71	1041.29	871.31	638.46	531.15	828.95	722.86	712.15	800.63	612.68	616.25	494.06	632.41	1080.85	858.51	991.55	1069.74	1160.02	920.63	1038.57
LEW1	AT1G11755	Solyc06g060810	34.64	34.64	34.64	34.64	34.64	34.64	34.64	34.64	34.64	34.64	32.67	32.67	32.67	32.67	32.67	32.67	32.67	32.67	32.67	32.67	34.16	31.29	28.77	28.27	36.92	31.84	30.66	31.14	32.7	42.41	29.4	33.27	30.21	31.25	31.34	36.18	30.3	26.05	28.87	24.18	29.7	33.86	31.45	33.26	34.9	33.28	35.76
LHCB6	AT1G15820	Solyc01g105030	4623.59	4623.59	4623.59	4623.59	4623.59	4623.59	4623.59	4623.59	4623.59	4623.59	64.04	64.04	64.04	64.04	64.04	64.04	64.04	64.04	64.04	64.04	5334.17	6154.26	5863.5	5211.34	5597.22	76.57	94.47	76.38	74.84	108.88	5143.55	5128.07	4972.87	5426.56	5363.24	6077.14	5298.82	4697.38	4929.39	5106.41	78.88	112.11	60.21	97.31	58.38	92.45	82.26
		Solyc01g105050	4623.59	4623.59	4623.59	4623.59	4623.59	4623.59	4623.59	4623.59	4623.59	4623.59	64.04	64.04	64.04	64.04	64.04	64.04	64.04	64.04	64.04	64.04	5334.17	6154.26	5863.5	5211.34	5597.22	76.57	94.47	76.38	74.84	108.88	5143.55	5128.07	4972.87	5426.56	5363.24	6077.14	5298.82	4697.38	4929.39	5106.41	78.88	112.11	60.21	97.31	58.38	92.45	82.26
LOS5	AT1G16540	Solyc07g066480	22.77	22.77	22.77	22.77	22.77	22.77	22.77	22.77	22.77	22.77	51.38	51.38	51.38	51.38	51.38	51.38	51.38	51.38	51.38	51.38	20.15	16.99	19.82	17.52	21.37	40.72	35.34	39.93	51.31	52.02	19.32	24.04	16.72	16.58	22.74	22.32	13.96	15.61	14.91	23.04	40.2	39.09	37.86	36.05	39.84	34.36	45.02
MRP4	AT2G47800	Solyc01g080640	87.97	87.97	87.97	87.97	87.97	87.97	87.97	87.97	87.97	87.97	71.37	71.37	71.37	71.37	71.37	71.37	71.37	71.37	71.37	71.37	49.78	81.02	87.85	49.55	67.06	79.02	79.38	64.85	91.3	83.12	69.84	86.66	61.4	56.8	81.47	55.48	49.09	82.55	50.89	57.52	79	78.37	80.51	85.27	94.59	77.38	95.31
		Solyc09g075020	87.97	87.97	87.97	87.97	87.97	87.97	87.97	87.97	87.97	87.97	71.37	71.37	71.37	71.37	71.37	71.37	71.37	71.37	71.37	71.37	49.78	81.02	87.85	49.55	67.06	79.02	79.38	64.85	91.3	83.12	69.84	86.66	61.4	56.8	81.47	55.48	49.09	82.55	50.89	57.52	79	78.37	80.51	85.27	94.59	77.38	95.31
MYB44	AT5G67300	Solyc02g092930	242.95	242.95	242.95	242.95	242.95	242.95	242.95	242.95	242.95	242.95	129.99	129.99	129.99	129.99	129.99	129.99	129.99	129.99	129.99	129.99	560.69	172.16	289.61	847.64	227.7	332.21	449.49	290.43	312.69	231.94	501.29	146.91	289.98	139.62	879.41	539.81	664.34	397.47	1228.51	43.11	263.15	272.18	535.51	409.72	882.03	284.11	353.06
		Solyc02g092930	242.95	242.95	242.95	242.95	242.95	242.95	242.95	242.95	242.95	242.95	129.99	129.99	129.99	129.99	129.99	129.99	129.99	129.99	129.99	129.99	560.69	172.16	289.61	847.64	227.7	332.21	449.49	290.43	312.69	231.94	501.29	146.91	289.98	139.62	879.41	539.81	664.34	397.47	1228.51	43.11	263.15	272.18	535.51	409.72	882.03	284.11	353.06
MYB60	AT1G08810	Solyc10g081490	61.52	61.52	61.52	61.52	61.52	61.52	61.52	61.52	61.52	61.52	8.34	8.34	8.34	8.34	8.34	8.34	8.34	8.34	8.34	8.34	60.95	59.62	51.7	40.38	65.05	6.04	6.17	7.25	8.78	7.64	51.77	67.47	57	55.5	54.72	65.12	56.05	49.22	55.14	62.2	8.3	7.66	12.48	8.12	7.12	5.96	7.06
MYC2	AT1G32640	Solyc08g076930	75.08	75.08	75.08	75.08	75.08	75.08	75.08	75.08	75.08	75.08	162.03	162.03	162.03	162.03	162.03	162.03	162.03	162.03	162.03	162.03	148.07	113.16	238.16	480.63	49.13	289.75	524.85	276.21	388.61	240.14	108.67	71.69	86.12	108.23	605.96	72.87	62.95	174.86	571.01	64.84	251.17	160.19	340.17	459.35	946.58	473.61	338.18
NCED	AT3G14440	Solyc07g056570	5.05	5.05	5.05	5.05	5.05	5.05	5.05	5.05	5.05	5.05	13.38	13.38	13.38	13.38	13.38	13.38	13.38	13.38	13.38	13.38	19.87	18.55	23.34	34.01	6.38	13.48	31.27	16.71	15.94	13.09	9.12	12.2	13.43	15.93	229.75	18.62	5.93	27.74	24.31	13.74	6.47	11.66	236.54	184.95	53.64	8.99	12.13
		Solyc08g016720	5.05	5.05	5.05	5.05	5.05	5.05	5.05	5.05	5.05	5.05	13.38	13.38	13.38	13.38	13.38	13.38	13.38	13.38	13.38	13.38	19.87	18.55	23.34	34.01	6.38	13.48	31.27	16.71	15.94	13.09	9.12	12.2	13.43	15.93	229.75	18.62	5.93	27.74	24.31	13.74	6.47	11.66	236.54	184.95	53.64	8.99	12.13
NHO1	AT1G80460	Solyc03g117490	194.19	194.19	194.19	194.19	194.19	194.19	194.19	194.19	194.19	194.19	583.21	583.21	583.21	583.21	583.21	583.21	583.21	583.21	583.21	583.21	209.08	135.95	165.3	197.25	178.59	659.87	505.57	614.45	699.89	668.86	191.94	181.37	262.92	185.93	205.76	209.78	171.58	179.74	165.06	178.16	653	585.5	598.99	630.48	641.28	609.02	657.63
NPK1	AT3G06030	Solyc01g098980	20.33	20.33	20.33	20.33	20.33	20.33	20.33	20.33	20.33	20.33	46.78	46.78	46.78	46.78	46.78	46.78	46.78	46.78	46.78	46.78	25.59	29.51	30.18	25.51	26.31	57.65	47.56	45.52	40.58	41.94	29.58	23.98	19.7	29.12	32.01	29.51	28.99	20.52	32.53	23.2	42.81	42.36	61.07	45.31	51.66	50.05	54.74
		Solyc01g079750	20.33	20.33	20.33	20.33	20.33	20.33	20.33	20.33	20.33	20.33	46.78	46.78	46.78	46.78	46.78	46.78	46.78	46.78	46.78	46.78	25.59	29.51	30.18	25.51	26.31	57.65	47.56	45.52	40.58	41.94	29.58	23.98	19.7	29.12	32.01	29.51	28.99	20.52	32.53	23.2	42.81	42.36	61.07	45.31	51.66	50.05	54.74
NtAQP1	AT4G00430	Solyc08g008050	1417.22	1417.22	1417.22	1417.22	1417.22	1417.22	1417.22	1417.22	1417.22	1417.22	504.96	504.96	504.96	504.96	504.96	504.96	504.96	504.96	504.96	504.96	1437.8	1713.6	1392.68	1362.45	1724.38	577.37	517.86	429.27	554.03	632.91	1530.62	1492.1	1233.11	1493.2	1691.4	1346.16	1552.21	1130.32	1137.28	1681.08	608.2	679.87	585.59	645.27	463.78	501.24	517.68
		Solyc12g056220	1417.22	1417.22	1417.22	1417.22	1417.22	1417.22	1417.22	1417.22	1417.22	1417.22	504.96	504.96	504.96	504.96	504.96	504.96	504.96	504.96	504.96	504.96	1437.8	1713.6	1392.68	1362.45	1724.38	577.37	517.86	429.27	554.03	632.91	1530.62	1492.1	1233.11	1493.2	1691.4	1346.16	1552.21	1130.32	1137.28	1681.08	608.2	679.87	585.59	645.27	463.78	501.24	517.68
		Solyc08g081190	1417.22	1417.22	1417.22	1417.22	1417.22	1417.22	1417.22	1417.22	1417.22	1417.22	504.96	504.96	504.96	504.96	504.96	504.96	504.96	504.96	504.96	504.96	1437.8	1713.6	1392.68	1362.45	1724.38	577.37	517.86	429.27	554.03	632.91	1530.62	1492.1	1233.11	1493.2	1691.4	1346.16	1552.21	1130.32	1137.28	1681.08	608.2	679.87	585.59	645.27	463.78	501.24	517.68
OsbZIP23	AT3G19290	Solyc04g078840	63.37	63.37	63.37	63.37	63.37	63.37	63.37	63.37	63.37	63.37	56.75	56.75	56.75	56.75	56.75	56.75	56.75	56.75	56.75	56.75	75.78	50.81	53.52	47.42	55.91	89.45	98.91	77.5	77.28	94.62	63.59	49.06	89.15	77.14	55.2	77.06	50.37	71.85	41.68	54.12	92.59	95.83	107.98	122.8	70.25	60.67	95.03
OsiSAP8	AT1G51200	Solyc10g079080	687.3	687.3	687.3	687.3	687.3	687.3	687.3	687.3	687.3	687.3	799.93	799.93	799.93	799.93	799.93	799.93	799.93	799.93	799.93	799.93	769.38	716.2	685.68	729.52	943.7	729.61	905.19	895.63	1128.91	1067.8	765.47	896.56	659.04	720.25	841.72	848.62	629.47	705.89	661.51	860.32	908.33	781.34	692.58	854.81	851.92	912.12	990.46
OSM1/SYP61	AT1G28490	Solyc12g089150	83.63	83.63	83.63	83.63	83.63	83.63	83.63	83.63	83.63	83.63	107.91	107.91	107.91	107.91	107.91	107.91	107.91	107.91	107.91	107.91	85.94	78.04	73.02	71.51	117.32	110.07	111.28	102.65	108.05	120.72	88.53	102.22	90.32	76.4	80.76	76.91	78.23	85.56	84.81	119.94	123.04	116.41	111.65	105.92	99.45	108.85	127.04
OsMYB3R-2	AT5G02320	Solyc09g010820	12.84	12.84	12.84	12.84	12.84	12.84	12.84	12.84	12.84	12.84	42.77	42.77	42.77	42.77	42.77	42.77	42.77	42.77	42.77	42.77	12.05	9.99	11.04	6.58	10.21	31.46	24.49	37.29	32.59	38.76	11.66	11.41	8.96	8.59	12.25	14.77	6.76	7.3	10.32	14.14	27.02	30.47	32.14	45.61	22.14	34.88	28.75
OST1/SRK2E	AT4G33950	Solyc01g108280	134.17	134.17	134.17	134.17	134.17	134.17	134.17	134.17	134.17	134.17	85.38	85.38	85.38	85.38	85.38	85.38	85.38	85.38	85.38	85.38	130.94	109.08	94.01	105.6	154.87	85.52	228.37	94.47	105.27	115.87	140.34	139	108.83	120.34	124.08	119.63	136.93	119.03	106.3	125.47	144.18	110.04	82.77	148.17	94.03	100.72	83.59
OST2	AT2G18960	Solyc03g113400	1868.62	1868.62	1868.62	1868.62	1868.62	1868.62	1868.62	1868.62	1868.62	1868.62	2103.78	2103.78	2103.78	2103.78	2103.78	2103.78	2103.78	2103.78	2103.78	2103.78	1333.05	1528.51	1368.06	1334.76	1391.49	2068.81	2273.06	1813.64	2098.78	2118.98	1476.48	1490.41	1661	1566.64	1723.01	1680.28	1440.03	1527.8	1224.7	1471.31	2177.91	1876.8	1978.64	2089.97	2120.53	1974.65	2148.93
		Solyc03g117150	1868.62	1868.62	1868.62	1868.62	1868.62	1868.62	1868.62	1868.62	1868.62	1868.62	2103.78	2103.78	2103.78	2103.78	2103.78	2103.78	2103.78	2103.78	2103.78	2103.78	1333.05	1528.51	1368.06	1334.76	1391.49	2068.81	2273.06	1813.64	2098.78	2118.98	1476.48	1490.41	1661	1566.64	1723.01	1680.28	1440.03	1527.8	1224.7	1471.31	2177.91	1876.8	1978.64	2089.97	2120.53	1974.65	2148.93
		Solyc06g071100	1868.62	1868.62	1868.62	1868.62	1868.62	1868.62	1868.62	1868.62	1868.62	1868.62	2103.78	2103.78	2103.78	2103.78	2103.78	2103.78	2103.78	2103.78	2103.78	2103.78	1333.05	1528.51	1368.06	1334.76	1391.49	2068.81	2273.06	1813.64	2098.78	2118.98	1476.48	1490.41	1661	1566.64	1723.01	1680.28	1440.03	1527.8	1224.7	1471.31	2177.91	1876.8	1978.64	2089.97	2120.53	1974.65	2148.93
		Solyc07g017780	1868.62	1868.62	1868.62	1868.62	1868.62	1868.62	1868.62	1868.62	1868.62	1868.62	2103.78	2103.78	2103.78	2103.78	2103.78	2103.78	2103.78	2103.78	2103.78	2103.78	1333.05	1528.51	1368.06	1334.76	1391.49	2068.81	2273.06	1813.64	2098.78	2118.98	1476.48	1490.41	1661	1566.64	1723.01	1680.28	1440.03	1527.8	1224.7	1471.31	2177.91	1876.8	1978.64	2089.97	2120.53	1974.65	2148.93
OsWRKY45	AT3G56400	Solyc09g015770	338.33	338.33	338.33	338.33	338.33	338.33	338.33	338.33	338.33	338.33	276.38	276.38	276.38	276.38	276.38	276.38	276.38	276.38	276.38	276.38	877.23	384.1	1392.4	935.57	212.18	435.63	445.38	620.15	364.29	233.83	173.91	431.01	372.45	208	384.09	375.55	194.89	852.59	97.7	89.47	261.34	282.08	244.56	333.11	357.07	249	336.52
		Solyc03g095770	338.33	338.33	338.33	338.33	338.33	338.33	338.33	338.33	338.33	338.33	276.38	276.38	276.38	276.38	276.38	276.38	276.38	276.38	276.38	276.38	877.23	384.1	1392.4	935.57	212.18	435.63	445.38	620.15	364.29	233.83	173.91	431.01	372.45	208	384.09	375.55	194.89	852.59	97.7	89.47	261.34	282.08	244.56	333.11	357.07	249	336.52
P5CS	AT2G39800	Solyc06g019170	439.4	439.4	439.4	439.4	439.4	439.4	439.4	439.4	439.4	439.4	266.49	266.49	266.49	266.49	266.49	266.49	266.49	266.49	266.49	266.49	478.52	412.31	357.84	377.35	493.3	287.7	354.38	264.64	332.19	364.66	443.76	467.79	420.5	482.36	954.05	599.74	400.72	452.39	289.35	442.22	318.83	288.34	344.67	415.72	298.58	268.16	289.57
		Solyc08g043170	439.4	439.4	439.4	439.4	439.4	439.4	439.4	439.4	439.4	439.4	266.49	266.49	266.49	266.49	266.49	266.49	266.49	266.49	266.49	266.49	478.52	412.31	357.84	377.35	493.3	287.7	354.38	264.64	332.19	364.66	443.76	467.79	420.5	482.36	954.05	599.74	400.72	452.39	289.35	442.22	318.83	288.34	344.67	415.72	298.58	268.16	289.57
P5CS1	AT2G39800	Solyc06g019170	439.4	439.4	439.4	439.4	439.4	439.4	439.4	439.4	439.4	439.4	266.49	266.49	266.49	266.49	266.49	266.49	266.49	266.49	266.49	266.49	478.52	412.31	357.84	377.35	493.3	287.7	354.38	264.64	332.19	364.66	443.76	467.79	420.5	482.36	954.05	599.74	400.72	452.39	289.35	442.22	318.83	288.34	344.67	415.72	298.58	268.16	289.57
		Solyc08g043170	439.4	439.4	439.4	439.4	439.4	439.4	439.4	439.4	439.4	439.4	266.49	266.49	266.49	266.49	266.49	266.49	266.49	266.49	266.49	266.49	478.52	412.31	357.84	377.35	493.3	287.7	354.38	264.64	332.19	364.66	443.76	467.79	420.5	482.36	954.05	599.74	400.72	452.39	289.35	442.22	318.83	288.34	344.67	415.72	298.58	268.16	289.57
PEPCK	AT5G65690	Solyc04g076880	0	0	0	0	0	0	0	0	0	0	0	0	0	0	0	0	0	0	0	0	0	0	0	0	0	0	0	0	0	0	0	0	0	0	0	0	0	0	0	0	0	0	0	0	0	0	0
		Solyc12g088160	0	0	0	0	0	0	0	0	0	0	0	0	0	0	0	0	0	0	0	0	0	0	0	0	0	0	0	0	0	0	0	0	0	0	0	0	0	0	0	0	0	0	0	0	0	0	0
PFA-DSP1	AT4G03960	Solyc07g049560	47.05	47.05	47.05	47.05	47.05	47.05	47.05	47.05	47.05	47.05	46.41	46.41	46.41	46.41	46.41	46.41	46.41	46.41	46.41	46.41	41.85	39.84	40.72	42.86	53.72	49.62	43.09	48.59	47.01	52.52	44.45	49.17	37.6	46.52	39.22	47.88	41.17	44.05	39.02	53.13	49.48	46.95	48.61	41.15	36.43	44.66	48.7
PIP1	AT4G00430	Solyc01g094690	1417.22	1417.22	1417.22	1417.22	1417.22	1417.22	1417.22	1417.22	1417.22	1417.22	504.96	504.96	504.96	504.96	504.96	504.96	504.96	504.96	504.96	504.96	1437.8	1713.6	1392.68	1362.45	1724.38	577.37	517.86	429.27	554.03	632.91	1530.62	1492.1	1233.11	1493.2	1691.4	1346.16	1552.21	1130.32	1137.28	1681.08	608.2	679.87	585.59	645.27	463.78	501.24	517.68
PLD	AT1G52570	Solyc03g116620	23.92	23.92	23.92	23.92	23.92	23.92	23.92	23.92	23.92	23.92	33.67	33.67	33.67	33.67	33.67	33.67	33.67	33.67	33.67	33.67	32	30.15	23.4	20.1	37.74	25.69	27.18	27.97	19.54	32.09	24.19	35.55	35.55	27.8	31.81	29.76	22.34	21.95	25.06	38.16	23.69	31.17	26.8	28.07	26.54	26.35	26.4
		Solyc08g066790	23.92	23.92	23.92	23.92	23.92	23.92	23.92	23.92	23.92	23.92	33.67	33.67	33.67	33.67	33.67	33.67	33.67	33.67	33.67	33.67	32	30.15	23.4	20.1	37.74	25.69	27.18	27.97	19.54	32.09	24.19	35.55	35.55	27.8	31.81	29.76	22.34	21.95	25.06	38.16	23.69	31.17	26.8	28.07	26.54	26.35	26.4
		Solyc08g066800	23.92	23.92	23.92	23.92	23.92	23.92	23.92	23.92	23.92	23.92	33.67	33.67	33.67	33.67	33.67	33.67	33.67	33.67	33.67	33.67	32	30.15	23.4	20.1	37.74	25.69	27.18	27.97	19.54	32.09	24.19	35.55	35.55	27.8	31.81	29.76	22.34	21.95	25.06	38.16	23.69	31.17	26.8	28.07	26.54	26.35	26.4
		Solyc12g011170	23.92	23.92	23.92	23.92	23.92	23.92	23.92	23.92	23.92	23.92	33.67	33.67	33.67	33.67	33.67	33.67	33.67	33.67	33.67	33.67	32	30.15	23.4	20.1	37.74	25.69	27.18	27.97	19.54	32.09	24.19	35.55	35.55	27.8	31.81	29.76	22.34	21.95	25.06	38.16	23.69	31.17	26.8	28.07	26.54	26.35	26.4
		Solyc06g068090	23.92	23.92	23.92	23.92	23.92	23.92	23.92	23.92	23.92	23.92	33.67	33.67	33.67	33.67	33.67	33.67	33.67	33.67	33.67	33.67	32	30.15	23.4	20.1	37.74	25.69	27.18	27.97	19.54	32.09	24.19	35.55	35.55	27.8	31.81	29.76	22.34	21.95	25.06	38.16	23.69	31.17	26.8	28.07	26.54	26.35	26.4
PP2Ac-1	AT2G42500	Solyc01g005950	473.17	473.17	473.17	473.17	473.17	473.17	473.17	473.17	473.17	473.17	594.04	594.04	594.04	594.04	594.04	594.04	594.04	594.04	594.04	594.04	488.42	491.28	459.57	417.47	622.14	622.86	708.06	635.7	649.39	667.32	604.5	553.81	479.68	405.87	412.41	489.09	472	394.75	463.26	538.1	618.87	648.73	592.15	527.33	575.94	647.5	616.04
PP2C	AT4G31750	Solyc12g096520	78.39	78.39	78.39	78.39	78.39	78.39	78.39	78.39	78.39	78.39	117.79	117.79	117.79	117.79	117.79	117.79	117.79	117.79	117.79	117.79	54.89	50.55	38.08	38.47	38.32	125.5	128.65	123.2	115.23	142.2	48.44	48.92	60.03	51.07	116.66	60.92	43.08	36.96	42.9	58.41	141.21	99.52	154.24	145.14	149.64	142.34	122.49
PYL9/RCAR1	AT1G01360	Solyc08g082180	93	93	93	93	93	93	93	93	93	93	156.38	156.38	156.38	156.38	156.38	156.38	156.38	156.38	156.38	156.38	116.62	86.19	87.68	69.3	98.34	155.03	193.58	182.88	151.53	183.6	80.72	91.94	75.27	112.81	142.02	86.4	94.31	94.66	83.59	121.39	171.44	180.69	266.5	308.88	131.15	141.8	139.53
		Solyc03g007310	93	93	93	93	93	93	93	93	93	93	156.38	156.38	156.38	156.38	156.38	156.38	156.38	156.38	156.38	156.38	116.62	86.19	87.68	69.3	98.34	155.03	193.58	182.88	151.53	183.6	80.72	91.94	75.27	112.81	142.02	86.4	94.31	94.66	83.59	121.39	171.44	180.69	266.5	308.88	131.15	141.8	139.53
		Solyc12g055990	93	93	93	93	93	93	93	93	93	93	156.38	156.38	156.38	156.38	156.38	156.38	156.38	156.38	156.38	156.38	116.62	86.19	87.68	69.3	98.34	155.03	193.58	182.88	151.53	183.6	80.72	91.94	75.27	112.81	142.02	86.4	94.31	94.66	83.59	121.39	171.44	180.69	266.5	308.88	131.15	141.8	139.53
RGS1	AT3G26090	Solyc05g014160	51.33	51.33	51.33	51.33	51.33	51.33	51.33	51.33	51.33	51.33	133.69	133.69	133.69	133.69	133.69	133.69	133.69	133.69	133.69	133.69	44.81	35.91	59.04	54.91	45.37	123.48	124.24	127.59	113.15	128.37	47.92	39.16	51.16	48.73	65.8	48.08	50.13	60.49	59.7	44.53	126.57	113.98	123.01	114.3	102.35	132.26	137.97
SAD1	AT5G48870	Solyc09g091500	183.56	183.56	183.56	183.56	183.56	183.56	183.56	183.56	183.56	183.56	384.4	384.4	384.4	384.4	384.4	384.4	384.4	384.4	384.4	384.4	167.1	168.37	207.01	197.61	210.92	327	322.35	335.5	354.24	323.55	194.07	170.44	174.04	174.49	146.25	139.17	179.09	207.18	219.88	173.37	314.82	325.59	319.92	261.94	268.39	328.93	319
SAMDC	AT3G25570	Solyc01g010050	75.14	75.14	75.14	75.14	75.14	75.14	75.14	75.14	75.14	75.14	35.39	35.39	35.39	35.39	35.39	35.39	35.39	35.39	35.39	35.39	91.16	64.29	86.62	60.03	69.7	29.18	22.57	27.27	36.25	23.8	87.08	81.3	74.44	84.97	108.16	105.27	86.12	115.08	85.44	106.38	30.57	25.03	30.7	26.29	54.79	44.61	31.5
		Solyc02g089610	75.14	75.14	75.14	75.14	75.14	75.14	75.14	75.14	75.14	75.14	35.39	35.39	35.39	35.39	35.39	35.39	35.39	35.39	35.39	35.39	91.16	64.29	86.62	60.03	69.7	29.18	22.57	27.27	36.25	23.8	87.08	81.3	74.44	84.97	108.16	105.27	86.12	115.08	85.44	106.38	30.57	25.03	30.7	26.29	54.79	44.61	31.5
		Solyc05g010420	75.14	75.14	75.14	75.14	75.14	75.14	75.14	75.14	75.14	75.14	35.39	35.39	35.39	35.39	35.39	35.39	35.39	35.39	35.39	35.39	91.16	64.29	86.62	60.03	69.7	29.18	22.57	27.27	36.25	23.8	87.08	81.3	74.44	84.97	108.16	105.27	86.12	115.08	85.44	106.38	30.57	25.03	30.7	26.29	54.79	44.61	31.5
SHINE1 (SHN1/WIN1)	AT1G15360	Solyc03g116610	3.88	3.88	3.88	3.88	3.88	3.88	3.88	3.88	3.88	3.88	1.13	1.13	1.13	1.13	1.13	1.13	1.13	1.13	1.13	1.13	12.12	3.42	4.19	3.87	5.67	1.75	1.14	1.81	1.01	1.5	7.01	4.04	5.42	3.74	3.73	6.63	5.76	7.05	4.36	4.12	1.22	1.62	1.26	1.36	1.27	1.5	1.36
SIERF5 (ERF5)	AT5G51190	Solyc03g093540	86.11	86.11	86.11	86.11	86.11	86.11	86.11	86.11	86.11	86.11	94.7	94.7	94.7	94.7	94.7	94.7	94.7	94.7	94.7	94.7	73.94	148.24	511.31	390.24	10.77	87.4	563.61	229.57	51.05	243.52	31.82	74.66	99.62	31.78	76.09	37.17	15.57	327.12	71.81	13.29	59.49	153.23	67.94	131.2	135.93	63.55	61.77
		Solyc03g093550	86.11	86.11	86.11	86.11	86.11	86.11	86.11	86.11	86.11	86.11	94.7	94.7	94.7	94.7	94.7	94.7	94.7	94.7	94.7	94.7	73.94	148.24	511.31	390.24	10.77	87.4	563.61	229.57	51.05	243.52	31.82	74.66	99.62	31.78	76.09	37.17	15.57	327.12	71.81	13.29	59.49	153.23	67.94	131.2	135.93	63.55	61.77
		Solyc05g052040	86.11	86.11	86.11	86.11	86.11	86.11	86.11	86.11	86.11	86.11	94.7	94.7	94.7	94.7	94.7	94.7	94.7	94.7	94.7	94.7	73.94	148.24	511.31	390.24	10.77	87.4	563.61	229.57	51.05	243.52	31.82	74.66	99.62	31.78	76.09	37.17	15.57	327.12	71.81	13.29	59.49	153.23	67.94	131.2	135.93	63.55	61.77
		Solyc03g093560	86.11	86.11	86.11	86.11	86.11	86.11	86.11	86.11	86.11	86.11	94.7	94.7	94.7	94.7	94.7	94.7	94.7	94.7	94.7	94.7	73.94	148.24	511.31	390.24	10.77	87.4	563.61	229.57	51.05	243.52	31.82	74.66	99.62	31.78	76.09	37.17	15.57	327.12	71.81	13.29	59.49	153.23	67.94	131.2	135.93	63.55	61.77
SINAGS1	AT2G22910	Solyc02g092260	47.97	47.97	47.97	47.97	47.97	47.97	47.97	47.97	47.97	47.97	51.9	51.9	51.9	51.9	51.9	51.9	51.9	51.9	51.9	51.9	47.97	49.67	54.16	49.69	57.83	52.26	56.44	53.28	48.51	54.53	55.21	50.92	51.53	53.63	76.72	63.17	67.3	60.93	80.36	54.67	61.4	54.27	51.47	60.99	65.25	62.94	53.45
		Solyc03g043950	47.97	47.97	47.97	47.97	47.97	47.97	47.97	47.97	47.97	47.97	51.9	51.9	51.9	51.9	51.9	51.9	51.9	51.9	51.9	51.9	47.97	49.67	54.16	49.69	57.83	52.26	56.44	53.28	48.51	54.53	55.21	50.92	51.53	53.63	76.72	63.17	67.3	60.93	80.36	54.67	61.4	54.27	51.47	60.99	65.25	62.94	53.45
SLAC1	AT1G12480	Solyc08g079770	20.88	20.88	20.88	20.88	20.88	20.88	20.88	20.88	20.88	20.88	10.55	10.55	10.55	10.55	10.55	10.55	10.55	10.55	10.55	10.55	22.82	22.8	17.75	20.06	29.34	9.41	9.73	9.59	8.11	9.06	23.43	26.39	22.14	29.63	24.43	21.4	18.19	17	25.8	28.38	9.64	7.44	11.77	10.96	7.12	5.16	8.12
SLAH3	AT5G24030	Solyc06g036440	105.48	105.48	105.48	105.48	105.48	105.48	105.48	105.48	105.48	105.48	177.26	177.26	177.26	177.26	177.26	177.26	177.26	177.26	177.26	177.26	61.77	49.92	29.41	162.45	60.79	148.69	136.09	165.57	243.06	225.69	128.2	38.52	106.88	64.65	112.39	63.94	431.62	89.94	183.52	38.61	193.72	261.84	122.72	133.55	115.92	124.28	176.47
		Solyc03g007770	105.48	105.48	105.48	105.48	105.48	105.48	105.48	105.48	105.48	105.48	177.26	177.26	177.26	177.26	177.26	177.26	177.26	177.26	177.26	177.26	61.77	49.92	29.41	162.45	60.79	148.69	136.09	165.57	243.06	225.69	128.2	38.52	106.88	64.65	112.39	63.94	431.62	89.94	183.52	38.61	193.72	261.84	122.72	133.55	115.92	124.28	176.47
		Solyc09g014610	105.48	105.48	105.48	105.48	105.48	105.48	105.48	105.48	105.48	105.48	177.26	177.26	177.26	177.26	177.26	177.26	177.26	177.26	177.26	177.26	61.77	49.92	29.41	162.45	60.79	148.69	136.09	165.57	243.06	225.69	128.2	38.52	106.88	64.65	112.39	63.94	431.62	89.94	183.52	38.61	193.72	261.84	122.72	133.55	115.92	124.28	176.47
SQE1	AT1G58440	Solyc00g085070	225.62	225.62	225.62	225.62	225.62	225.62	225.62	225.62	225.62	225.62	141.03	141.03	141.03	141.03	141.03	141.03	141.03	141.03	141.03	141.03	191.63	212	153.82	186.44	158.87	155.38	119.18	155.24	163.2	133.55	223.24	146.08	233.91	159.63	148.96	170.05	236.1	156.17	193.49	162.35	159.11	183.27	175.34	166.47	190.78	168.49	148.06
		Solyc04g077440	225.62	225.62	225.62	225.62	225.62	225.62	225.62	225.62	225.62	225.62	141.03	141.03	141.03	141.03	141.03	141.03	141.03	141.03	141.03	141.03	191.63	212	153.82	186.44	158.87	155.38	119.18	155.24	163.2	133.55	223.24	146.08	233.91	159.63	148.96	170.05	236.1	156.17	193.49	162.35	159.11	183.27	175.34	166.47	190.78	168.49	148.06
Srg6	AT2G36740	Solyc04g009830	36.16	36.16	36.16	36.16	36.16	36.16	36.16	36.16	36.16	36.16	51.4	51.4	51.4	51.4	51.4	51.4	51.4	51.4	51.4	51.4	35.46	26.91	27.74	27.91	40.23	40.02	38.98	38.2	49.33	50.99	38.64	48.78	33.67	32.81	33.69	35.7	28.61	32.34	37.46	33.22	45.97	43.62	34.96	37.52	38.52	40.37	43.59
SRK2C	AT1G78290	Solyc04g074500	221.55	221.55	221.55	221.55	221.55	221.55	221.55	221.55	221.55	221.55	150.23	150.23	150.23	150.23	150.23	150.23	150.23	150.23	150.23	150.23	182.32	220.66	208.16	176.45	229.97	147.91	151.66	253.92	323.01	256.93	188.19	224.74	151.9	180.95	170.81	164.44	153.91	247.6	153.69	177.38	192.3	151.7	126.06	141.25	110.62	184.9	211.53
STZ	AT1G27730	Solyc04g077980	196.58	196.58	196.58	196.58	196.58	196.58	196.58	196.58	196.58	196.58	370.18	370.18	370.18	370.18	370.18	370.18	370.18	370.18	370.18	370.18	201.79	408.59	1567.72	1987.04	20.99	477.68	1435.67	1039.06	273.51	759.19	36.85	235.32	336.48	58.04	442.63	57.88	20.98	981.62	638.01	18.82	246.29	531.4	606.11	670.87	1153.61	369.86	314.34
TERF1		Solyc04g014530	196.58	196.58	196.58	196.58	196.58	196.58	196.58	196.58	196.58	196.58	370.18	370.18	370.18	370.18	370.18	370.18	370.18	370.18	370.18	370.18	201.79	408.59	1567.72	1987.04	20.99	477.68	1435.67	1039.06	273.51	759.19	36.85	235.32	336.48	58.04	442.63	57.88	20.98	981.62	638.01	18.82	246.29	531.4	606.11	670.87	1153.61	369.86	314.34
		Solyc11g011740	196.58	196.58	196.58	196.58	196.58	196.58	196.58	196.58	196.58	196.58	370.18	370.18	370.18	370.18	370.18	370.18	370.18	370.18	370.18	370.18	201.79	408.59	1567.72	1987.04	20.99	477.68	1435.67	1039.06	273.51	759.19	36.85	235.32	336.48	58.04	442.63	57.88	20.98	981.62	638.01	18.82	246.29	531.4	606.11	670.87	1153.61	369.86	314.34
		Solyc11g011750	196.58	196.58	196.58	196.58	196.58	196.58	196.58	196.58	196.58	196.58	370.18	370.18	370.18	370.18	370.18	370.18	370.18	370.18	370.18	370.18	201.79	408.59	1567.72	1987.04	20.99	477.68	1435.67	1039.06	273.51	759.19	36.85	235.32	336.48	58.04	442.63	57.88	20.98	981.62	638.01	18.82	246.29	531.4	606.11	670.87	1153.61	369.86	314.34
		Solyc05g051200	196.58	196.58	196.58	196.58	196.58	196.58	196.58	196.58	196.58	196.58	370.18	370.18	370.18	370.18	370.18	370.18	370.18	370.18	370.18	370.18	201.79	408.59	1567.72	1987.04	20.99	477.68	1435.67	1039.06	273.51	759.19	36.85	235.32	336.48	58.04	442.63	57.88	20.98	981.62	638.01	18.82	246.29	531.4	606.11	670.87	1153.61	369.86	314.34
ThbZIP1	AT3G62420	Solyc06g009640	337.01	337.01	337.01	337.01	337.01	337.01	337.01	337.01	337.01	337.01	464.61	464.61	464.61	464.61	464.61	464.61	464.61	464.61	464.61	464.61	668.18	287.9	372.72	778.53	365.78	779.85	617.97	745.05	742.84	599.14	490.9	296.46	314.43	331.72	314.92	641.65	611.47	373.97	595.3	156.07	601.56	682.14	746.43	658.34	789.56	738.34	684.98
		Solyc01g079480	337.01	337.01	337.01	337.01	337.01	337.01	337.01	337.01	337.01	337.01	464.61	464.61	464.61	464.61	464.61	464.61	464.61	464.61	464.61	464.61	668.18	287.9	372.72	778.53	365.78	779.85	617.97	745.05	742.84	599.14	490.9	296.46	314.43	331.72	314.92	641.65	611.47	373.97	595.3	156.07	601.56	682.14	746.43	658.34	789.56	738.34	684.98
ThIPK2	AT5G61760	Solyc03g118000	35.31	35.31	35.31	35.31	35.31	35.31	35.31	35.31	35.31	35.31	67.87	67.87	67.87	67.87	67.87	67.87	67.87	67.87	67.87	67.87	40.73	41.08	45.16	45	40.69	54.04	59.02	53.7	52.32	48.42	47.05	35.76	37.3	32.38	41.49	42.7	42.06	44.09	43.3	37.7	54.48	62.81	57.5	39.95	47.97	54.77	53.39
		Solyc12g042430	35.31	35.31	35.31	35.31	35.31	35.31	35.31	35.31	35.31	35.31	67.87	67.87	67.87	67.87	67.87	67.87	67.87	67.87	67.87	67.87	40.73	41.08	45.16	45	40.69	54.04	59.02	53.7	52.32	48.42	47.05	35.76	37.3	32.38	41.49	42.7	42.06	44.09	43.3	37.7	54.48	62.81	57.5	39.95	47.97	54.77	53.39
TPS1	AT1G17000	Solyc02g071590	2.77	2.77	2.77	2.77	2.77	2.77	2.77	2.77	2.77	2.77	7.67	7.67	7.67	7.67	7.67	7.67	7.67	7.67	7.67	7.67	0.46	0.21	2.36	4.52	0.46	4.99	0.53	7.25	7.3	7.01	0.39	0.63	1.94	3.33	1.65	1.13	0.38	1.45	1.41	0.52	0.24	5.7	11.21	4.92	1.02	7.23	4.17
		Solyc07g062140	2.77	2.77	2.77	2.77	2.77	2.77	2.77	2.77	2.77	2.77	7.67	7.67	7.67	7.67	7.67	7.67	7.67	7.67	7.67	7.67	0.46	0.21	2.36	4.52	0.46	4.99	0.53	7.25	7.3	7.01	0.39	0.63	1.94	3.33	1.65	1.13	0.38	1.45	1.41	0.52	0.24	5.7	11.21	4.92	1.02	7.23	4.17
UGE-1	AT4G10960	Solyc08g082440	27.86	27.86	27.86	27.86	27.86	27.86	27.86	27.86	27.86	27.86	50.38	50.38	50.38	50.38	50.38	50.38	50.38	50.38	50.38	50.38	16.52	18.63	20.57	21.48	12.46	48.88	45.17	41.55	62.16	57.2	20.61	19.15	25.02	18.89	41.94	17.45	15.17	18.13	13.06	19.01	52.41	46.03	94.14	71.67	55.45	46.45	54.44
		Solyc12g055930	27.86	27.86	27.86	27.86	27.86	27.86	27.86	27.86	27.86	27.86	50.38	50.38	50.38	50.38	50.38	50.38	50.38	50.38	50.38	50.38	16.52	18.63	20.57	21.48	12.46	48.88	45.17	41.55	62.16	57.2	20.61	19.15	25.02	18.89	41.94	17.45	15.17	18.13	13.06	19.01	52.41	46.03	94.14	71.67	55.45	46.45	54.44
WR1	AT1G15360	Solyc12g009490	3.88	3.88	3.88	3.88	3.88	3.88	3.88	3.88	3.88	3.88	1.13	1.13	1.13	1.13	1.13	1.13	1.13	1.13	1.13	1.13	12.12	3.42	4.19	3.87	5.67	1.75	1.14	1.81	1.01	1.5	7.01	4.04	5.42	3.74	3.73	6.63	5.76	7.05	4.36	4.12	1.22	1.62	1.26	1.36	1.27	1.5	1.36
WXP1	AT1G78080	Solyc12g056980	243.83	243.83	243.83	243.83	243.83	243.83	243.83	243.83	243.83	243.83	347.4	347.4	347.4	347.4	347.4	347.4	347.4	347.4	347.4	347.4	204.81	497.89	413.51	195.43	168.17	393.71	641.38	651.53	437.15	500.72	192.93	216.76	248.24	281	667.54	245.32	194.6	266.38	179.07	416.19	402.86	345.07	707.55	715.93	629.07	430.23	494.94
		Solyc04g072900	243.83	243.83	243.83	243.83	243.83	243.83	243.83	243.83	243.83	243.83	347.4	347.4	347.4	347.4	347.4	347.4	347.4	347.4	347.4	347.4	204.81	497.89	413.51	195.43	168.17	393.71	641.38	651.53	437.15	500.72	192.93	216.76	248.24	281	667.54	245.32	194.6	266.38	179.07	416.19	402.86	345.07	707.55	715.93	629.07	430.23	494.94
XERICO	AT2G04240	Solyc07g045190	121.2	121.2	121.2	121.2	121.2	121.2	121.2	121.2	121.2	121.2	185.76	185.76	185.76	185.76	185.76	185.76	185.76	185.76	185.76	185.76	131.73	109.46	99.08	56.03	82.16	192.8	147.85	185.38	213.17	198.11	70.08	113.06	136.47	148.43	124.44	94.35	49.31	59.52	47.31	155.6	198.38	192.87	235.22	307.2	139.21	192.24	186.69
		Solyc05g018760	121.2	121.2	121.2	121.2	121.2	121.2	121.2	121.2	121.2	121.2	185.76	185.76	185.76	185.76	185.76	185.76	185.76	185.76	185.76	185.76	131.73	109.46	99.08	56.03	82.16	192.8	147.85	185.38	213.17	198.11	70.08	113.06	136.47	148.43	124.44	94.35	49.31	59.52	47.31	155.6	198.38	192.87	235.22	307.2	139.21	192.24	186.69
		Solyc12g006230	121.2	121.2	121.2	121.2	121.2	121.2	121.2	121.2	121.2	121.2	185.76	185.76	185.76	185.76	185.76	185.76	185.76	185.76	185.76	185.76	131.73	109.46	99.08	56.03	82.16	192.8	147.85	185.38	213.17	198.11	70.08	113.06	136.47	148.43	124.44	94.35	49.31	59.52	47.31	155.6	198.38	192.87	235.22	307.2	139.21	192.24	186.69
ZmCPK4	AT2G17290	Solyc01g006840	41.41	41.41	41.41	41.41	41.41	41.41	41.41	41.41	41.41	41.41	268.34	268.34	268.34	268.34	268.34	268.34	268.34	268.34	268.34	268.34	53.51	28.57	45.8	56.31	34.13	332.88	317.49	299.68	331.94	282.53	49.66	27.34	48.12	44	66.77	55.84	62.51	69.93	69.6	36.62	335.25	247.75	302.18	373.9	466.11	303.38	337.09
		Solyc01g112250	41.41	41.41	41.41	41.41	41.41	41.41	41.41	41.41	41.41	41.41	268.34	268.34	268.34	268.34	268.34	268.34	268.34	268.34	268.34	268.34	53.51	28.57	45.8	56.31	34.13	332.88	317.49	299.68	331.94	282.53	49.66	27.34	48.12	44	66.77	55.84	62.51	69.93	69.6	36.62	335.25	247.75	302.18	373.9	466.11	303.38	337.09
		Solyc04g009800	41.41	41.41	41.41	41.41	41.41	41.41	41.41	41.41	41.41	41.41	268.34	268.34	268.34	268.34	268.34	268.34	268.34	268.34	268.34	268.34	53.51	28.57	45.8	56.31	34.13	332.88	317.49	299.68	331.94	282.53	49.66	27.34	48.12	44	66.77	55.84	62.51	69.93	69.6	36.62	335.25	247.75	302.18	373.9	466.11	303.38	337.09
		Solyc04g049160	41.41	41.41	41.41	41.41	41.41	41.41	41.41	41.41	41.41	41.41	268.34	268.34	268.34	268.34	268.34	268.34	268.34	268.34	268.34	268.34	53.51	28.57	45.8	56.31	34.13	332.88	317.49	299.68	331.94	282.53	49.66	27.34	48.12	44	66.77	55.84	62.51	69.93	69.6	36.62	335.25	247.75	302.18	373.9	466.11	303.38	337.09
		Solyc10g074570	41.41	41.41	41.41	41.41	41.41	41.41	41.41	41.41	41.41	41.41	268.34	268.34	268.34	268.34	268.34	268.34	268.34	268.34	268.34	268.34	53.51	28.57	45.8	56.31	34.13	332.88	317.49	299.68	331.94	282.53	49.66	27.34	48.12	44	66.77	55.84	62.51	69.93	69.6	36.62	335.25	247.75	302.18	373.9	466.11	303.38	337.09
		Solyc11g006370	41.41	41.41	41.41	41.41	41.41	41.41	41.41	41.41	41.41	41.41	268.34	268.34	268.34	268.34	268.34	268.34	268.34	268.34	268.34	268.34	53.51	28.57	45.8	56.31	34.13	332.88	317.49	299.68	331.94	282.53	49.66	27.34	48.12	44	66.77	55.84	62.51	69.93	69.6	36.62	335.25	247.75	302.18	373.9	466.11	303.38	337.09
		Solyc11g018610	41.41	41.41	41.41	41.41	41.41	41.41	41.41	41.41	41.41	41.41	268.34	268.34	268.34	268.34	268.34	268.34	268.34	268.34	268.34	268.34	53.51	28.57	45.8	56.31	34.13	332.88	317.49	299.68	331.94	282.53	49.66	27.34	48.12	44	66.77	55.84	62.51	69.93	69.6	36.62	335.25	247.75	302.18	373.9	466.11	303.38	337.09
[truncated: 107 more columns]

## Sheet: Sheet3
Table S3. List of S. lycopersicum genes and primer pairs used for qRT-PCR analysis.
Unigene ID	Primer name	Primer sequence	PCR product (bp)
SlB-ACTIN	Beta-actin -F	5ʹ- CTCACCGAGAGAGGTTACA -3ʹ	160
	Beta-actin -R	5ʹ- GTCCATCTGGCAACTCATAG -3ʹ
SlAAO3	Arabidopsis aldehyde oxidase, catalyzes final step in ABA biosynthesis -F	5ʹ- CTCGAGTGCCACTAGTTTATG -3ʹ	150
	Arabidopsis aldehyde oxidase, catalyzes final step in ABA biosynthesis -R	5ʹ- GACCATAGGCAGTCATTTGT -3ʹ
SlABCG22	ABC-transporter-F	5ʹ- GAACGACGCCACGATTAT -3ʹ	153
	ABC-transporter-R	5ʹ- CCAGAACACCGCGATAAA -3ʹ
SlABF3	ABA responsive element (ABRE) binding bZIP factor-F	5ʹ- TACCTCGGACACTAAGTCAG -3ʹ	156
	ABA responsive element (ABRE) binding bZIP factor-R	5ʹ- CCAGAAACTCCTCCAATGTC -3ʹ
SlALDH22A1	Aldehyde dehydrogenase-F	5ʹ- CTAGAGGAGCTCTCCAATCA -3ʹ	159
	Aldehyde dehydrogenase-R	5ʹ- TGGCTCCCATGTCATACT -3ʹ
SlAPX2	Ascorbate peroxidase 2, H2O2 scavenger-F	5ʹ- AGACTCTTGGAGCCCATTA -3ʹ	147
	Ascorbate peroxidase 2, H2O2 scavenger-R	5ʹ- AACAGGTGGTTCTGGTTTG -3ʹ
SlAVP1	Vacuolar membrane H+-Pyrophosphatase-F	5ʹ- CTGGTGGTATTGCAGAGATG -3ʹ	155
	Vacuolar membrane H+-Pyrophosphatase-R	5ʹ- CACGTAGGCACCAAACAA -3ʹ
SlCYP175A	Beta-carotene hydroxylase, ABA biosynthesis-F	5ʹ- CAAATGGAGGGTGGAGAAG -3ʹ	141
	Beta-carotene hydroxylase, ABA biosynthesis-R	5ʹ- CTCGTGCATGTGCCATAA -3ʹ
SlNHO1	Glycerol kinase-F	5ʹ- GGGCTCTTGATAAAGCTACTG -3ʹ	150
	Glycerol kinase-R	5ʹ- TACGTGCATCCATCCAAAC -3ʹ
SlP5CS	Pyrroline-5-Carboxylate Synthase; glutamtate --> proline-F	5ʹ- GAGCAGATTCGGGAACTTAC -3ʹ	158
	Pyrroline-5-Carboxylate Synthase; glutamtate --> proline-R	5ʹ- CAAGCCTTGCCATCAAGA -3ʹ
SlPIP1	Plasma membrane intrinsic proteins (PIPs)-F	5ʹ- GGAGGTGCCAATGTTGTT -3ʹ	155
	Plasma membrane intrinsic proteins (PIPs)-R	5ʹ- GGGAGAGGAGCCAGAATAG -3ʹ
SlTPS1	Trehalose-6-phosphate synthase-F	5ʹ- AAGATGGGCGGTTACAAAG -3ʹ	140
	Trehalose-6-phosphate synthase-R	5ʹ- CTCATTGACACCCAACAGAG -3ʹ
SlUGE-1	UDP-glucose 4-epimerase-F	5ʹ- GCGAGGAATTCCGAACAA -3ʹ	153
	UDP-glucose 4-epimerase-R	5ʹ- ATGTGTCCGTCTGCTAAATC -3ʹ
